# Supplementary material for: (E)-6-Amino-1,3-dimethyl-5-[(pyridin-2-yl­methyl­idene)amino]­pyrimidine-2,4(1H,3H)-dione
Source: Acta Crystallogr Sect E Struct Rep Online. 2011 Aug 11;67(Pt 9):o2289. doi: 10.1107/S1600536811031618 (PMC3200715; doi:10.1107/S1600536811031618)
Supplement: Supplementary file 1 [file e-67-o2289-sup1.cif]

##############################################################################
#                                                                            #
# This CIF contains the data in a paper accepted for publication in          #
# Acta Crystallographica Section E. It conforms to the requirements of       #
# Notes for Authors for Acta Crystallographica Section E, and has been       #
# peer reviewed under the auspices of the IUCr Commission on Journals.       #
#                                                                            #
# Full details of the Crystallographic Information File format               #
# are given in the paper "The Crystallographic Information File (CIF):       #
# a New Standard Archive File for Crystallography" by S. R. Hall, F. H.      #
# Allen and I. D. Brown [Acta Cryst. (1991), A47, 655-685].                  #
#                                                                            #
# The current version of the core CIF dictionary is obtainable from          #
# ftp://ftp.iucr.org/pub/cif_core.dic.                                       #
#                                                                            #
# Software is freely available for graphical display of the structure(s)     #
# in this CIF. For information consult the CIF software page                 #
# http://www.iucr.org/resources/cif/software.                                #
#                                                                            #
# This file may be used for bona fide research purposes within the           #
# scientific community so long as proper attribution is given to the journal # 
# article from which it was obtained.                                        #
#                                                                            #
##############################################################################
data_I
_audit_creation_method     SHELXL-97
_chemical_name_systematic
;
(<i>E</i>)-6-Amino-1,3-dimethyl-5-[(pyridin-2-ylmethylidene)amino]pyrimidine-
2,4(1<i>H</i>,3<i>H</i>)-dione
;
_chemical_name_common
;
;
_chemical_formula_moiety     'C12 H13 N5 O2'
_chemical_formula_sum     'C12 H13 N5 O2'
_chemical_formula_iupac     'C12 H13 N5 O2'
_chemical_formula_weight     259.27
_chemical_melting_point     ?
_symmetry_cell_setting     orthorhombic
_symmetry_space_group_name_H-M     'F d d 2'
_symmetry_space_group_name_Hall     'F 2 -2d'
loop_
    _symmetry_equiv_pos_as_xyz
    'x, y, z'
    '-x, -y, z'
    '-x+1/4, y+1/4, z+1/4'
    'x+3/4, -y+3/4, z+1/4'
    'x, y+1/2, z+1/2'
    '-x, -y+1/2, z+1/2'
    '-x+1/4, y+3/4, z+3/4'
    'x+3/4, -y+5/4, z+3/4'
    'x+1/2, y, z+1/2'
    '-x+1/2, -y, z+1/2'
    '-x+3/4, y+1/4, z+3/4'
    'x+5/4, -y+3/4, z+3/4'
    'x+1/2, y+1/2, z'
    '-x+1/2, -y+1/2, z'
    '-x+3/4, y+3/4, z+1/4'
    'x+5/4, -y+5/4, z+1/4'
_cell_length_a     26.5036(8)
_cell_length_b     28.9987(14)
_cell_length_c     6.21930(10)
_cell_angle_alpha     90.00
_cell_angle_beta     90.00
_cell_angle_gamma     90.00
_cell_volume     4780.0(3)
_cell_formula_units_Z     16
_cell_measurement_reflns_used     2610
_cell_measurement_theta_min     2.81
_cell_measurement_theta_max     25.19
_cell_measurement_temperature     200(2)
_exptl_crystal_description     'platelet'
_exptl_crystal_colour     'red'
_exptl_crystal_size_max     0.268
_exptl_crystal_size_mid     0.141
_exptl_crystal_size_min     0.060
_exptl_crystal_density_diffrn     1.441
_exptl_crystal_density_meas     ?
_exptl_crystal_density_method     'not measured'
_exptl_crystal_F_000     2176
_exptl_absorpt_coefficient_mu     0.103
_exptl_absorpt_correction_type     none
_exptl_absorpt_process_details     ?
_exptl_absorpt_correction_T_min     ?
_exptl_absorpt_correction_T_max     ?
_exptl_special_details     ?
_diffrn_ambient_temperature     200(2)
_diffrn_radiation_type     MoK\a
_diffrn_radiation_wavelength     0.71073
_diffrn_radiation_source     'fine-focus sealed tube'
_diffrn_radiation_monochromator     graphite
_diffrn_measurement_device_type     'Bruker APEXII CCD'
_diffrn_measurement_device     ?
_diffrn_measurement_method     '\f and \w'
_diffrn_reflns_number     11316
_diffrn_reflns_av_R_equivalents     0.0490
_diffrn_reflns_av_sigmaI/netI     0.0471
_diffrn_reflns_theta_min     2.08
_diffrn_reflns_theta_max     28.32
_diffrn_reflns_theta_full     28.32
_diffrn_measured_fraction_theta_max     0.998
_diffrn_measured_fraction_theta_full     0.998
_diffrn_reflns_limit_h_min     -35
_diffrn_reflns_limit_h_max     32
_diffrn_reflns_limit_k_min     -38
_diffrn_reflns_limit_k_max     38
_diffrn_reflns_limit_l_min     -8
_diffrn_reflns_limit_l_max     8
_refine_special_details
;
Due to the absence of a strong anomalous scatterer, the Flack parameter is
meaningless. Thus, Friedel opposites (1312 pairs) have been merged and the
item was removed from the CIF.
;
_reflns_number_total     1620
_reflns_number_gt     1171
_reflns_threshold_expression     I>2\s(I)
_refine_ls_structure_factor_coef     Fsqd
_refine_ls_matrix_type     full
_refine_ls_R_factor_all     0.0625
_refine_ls_R_factor_gt     0.0386
_refine_ls_wR_factor_gt     0.0739
_refine_ls_wR_factor_ref     0.0791
_refine_ls_goodness_of_fit_ref     0.938
_refine_ls_restrained_S_all     0.937
_refine_ls_number_reflns     1620
_refine_ls_number_parameters     182
_refine_ls_number_restraints     1
_refine_ls_hydrogen_treatment     mixed
_refine_ls_weighting_scheme     calc
_refine_ls_weighting_details
         'calc w=1/[\s^2^(Fo^2^)+(0.0422P)^2^+0.0000P] where P=(Fo^2^+2Fc^2^)/3'
_atom_sites_solution_hydrogens     geom
_atom_sites_solution_primary     direct
_atom_sites_solution_secondary     difmap
_refine_ls_shift/su_max     0.000
_refine_ls_shift/su_mean     0.000
_refine_diff_density_max     0.170
_refine_diff_density_min     -0.191
_refine_ls_extinction_method     none
_refine_ls_extinction_coef     ?
loop_
    _atom_type_symbol
    _atom_type_description
    _atom_type_scat_dispersion_real
    _atom_type_scat_dispersion_imag
    _atom_type_scat_source
    'C' 'C' 0.0033 0.0016
                         'International Tables Vol C Tables 4.2.6.8 and 6.1.1.4'
    'H' 'H' 0.0000 0.0000
                         'International Tables Vol C Tables 4.2.6.8 and 6.1.1.4'
    'N' 'N' 0.0061 0.0033
                         'International Tables Vol C Tables 4.2.6.8 and 6.1.1.4'
    'O' 'O' 0.0106 0.0060
                         'International Tables Vol C Tables 4.2.6.8 and 6.1.1.4'
_computing_data_collection     'APEX2 (Bruker, 2010)'
_computing_cell_refinement     'SAINT (Bruker, 2010)'
_computing_data_reduction     'SAINT (Bruker, 2010)'
_computing_structure_solution     'SHELXS97 (Sheldrick, 2008)'
_computing_structure_refinement     'SHELXL97 (Sheldrick, 2008)'
_computing_molecular_graphics
             'ortep-3 (Farrugia, 1997) and Mercury (Macrae <i>et al.</i>, 2008)'
_computing_publication_material
                            'SHELXL97 (Sheldrick, 2008) and PLATON (Spek, 2009)'
loop_
    _atom_site_type_symbol
    _atom_site_label
    _atom_site_fract_x
    _atom_site_fract_y
    _atom_site_fract_z
    _atom_site_U_iso_or_equiv
    _atom_site_adp_type
    _atom_site_calc_flag
    _atom_site_refinement_flags
    _atom_site_occupancy
    _atom_site_symmetry_multiplicity
    _atom_site_disorder_assembly
    _atom_site_disorder_group
    O O1 0.15951(6) 0.02666(6) 0.6362(3) 0.0368(5) Uani d . 1 1 . .
    O O2 0.24640(6) 0.08960(6) 0.0779(2) 0.0332(4) Uani d . 1 1 . .
    N N1 0.11534(7) 0.06900(7) 0.3925(3) 0.0284(5) Uani d . 1 1 . .
    N N2 0.20212(7) 0.05684(7) 0.3521(3) 0.0267(5) Uani d . 1 1 . .
    N N3 0.15107(7) 0.12779(6) -0.0955(3) 0.0246(4) Uani d . 1 1 . .
    N N4 0.06933(8) 0.10885(8) 0.1366(4) 0.0347(5) Uani d . 1 1 . .
    H H71 0.0405(11) 0.0991(9) 0.207(5) 0.056(9) Uiso d . 1 1 . .
    H H72 0.0709(8) 0.1246(8) 0.023(4) 0.021(7) Uiso d . 1 1 . .
    N N5 0.21612(7) 0.17411(7) -0.5455(3) 0.0290(5) Uani d . 1 1 . .
    C C1 0.15777(9) 0.10106(8) 0.0864(4) 0.0247(5) Uani d . 1 1 . .
    C C2 0.11379(9) 0.09303(8) 0.2032(4) 0.0250(5) Uani d . 1 1 . .
    C C3 0.15934(9) 0.04947(8) 0.4708(4) 0.0269(6) Uani d . 1 1 . .
    C C4 0.20500(8) 0.08359(8) 0.1627(4) 0.0245(5) Uani d . 1 1 . .
    C C5 0.07022(10) 0.06475(12) 0.5270(5) 0.0497(8) Uani d . 1 1 . .
    H H5A 0.0523 0.0943 0.5301 0.075 Uiso calc R 1 1 . .
    H H5B 0.0801 0.0562 0.6735 0.075 Uiso calc R 1 1 . .
    H H5C 0.0480 0.0409 0.4675 0.075 Uiso calc R 1 1 . .
    C C6 0.24849(9) 0.03686(9) 0.4392(4) 0.0360(6) Uani d . 1 1 . .
    H H6A 0.2572 0.0524 0.5741 0.054 Uiso calc R 1 1 . .
    H H6B 0.2760 0.0409 0.3354 0.054 Uiso calc R 1 1 . .
    H H6C 0.2433 0.0039 0.4665 0.054 Uiso calc R 1 1 . .
    C C7 0.18654(9) 0.13865(8) -0.2257(4) 0.0274(6) Uani d . 1 1 . .
    H H7 0.2197 0.1272 -0.2021 0.033 Uiso calc R 1 1 . .
    C C8 0.17658(9) 0.16845(8) -0.4101(3) 0.0242(5) Uani d . 1 1 . .
    C C9 0.13029(9) 0.18992(9) -0.4462(4) 0.0321(6) Uani d . 1 1 . .
    H H9 0.1032 0.1861 -0.3479 0.039 Uiso calc R 1 1 . .
    C C10 0.12463(10) 0.21673(8) -0.6268(4) 0.0366(6) Uani d . 1 1 . .
    H H10 0.0935 0.2319 -0.6536 0.044 Uiso calc R 1 1 . .
    C C11 0.16425(10) 0.22156(9) -0.7690(4) 0.0393(7) Uani d . 1 1 . .
    H H11 0.1607 0.2392 -0.8968 0.047 Uiso calc R 1 1 . .
    C C12 0.20894(10) 0.20008(9) -0.7199(4) 0.0362(7) Uani d . 1 1 . .
    H H12 0.2365 0.2039 -0.8161 0.043 Uiso calc R 1 1 . .
loop_
    _atom_site_aniso_label
    _atom_site_aniso_U_11
    _atom_site_aniso_U_22
    _atom_site_aniso_U_33
    _atom_site_aniso_U_12
    _atom_site_aniso_U_13
    _atom_site_aniso_U_23
    O1 0.0386(10) 0.0401(10) 0.0316(10) 0.0016(8) 0.0004(8) 0.0116(10)
    O2 0.0224(9) 0.0446(11) 0.0328(9) 0.0016(8) 0.0037(7) 0.0052(9)
    N1 0.0219(11) 0.0349(12) 0.0284(10) 0.0010(8) 0.0044(9) 0.0071(10)
    N2 0.0239(10) 0.0303(11) 0.0261(10) 0.0031(8) -0.0012(8) 0.0042(9)
    N3 0.0214(10) 0.0288(11) 0.0237(10) -0.0008(8) 0.0020(9) -0.0003(10)
    N4 0.0223(12) 0.0480(14) 0.0340(12) -0.0001(10) 0.0035(10) 0.0164(12)
    N5 0.0261(11) 0.0345(12) 0.0263(10) -0.0002(9) 0.0031(8) 0.0030(10)
    C1 0.0237(12) 0.0276(13) 0.0229(11) -0.0003(9) 0.0002(10) -0.0009(11)
    C2 0.0239(13) 0.0261(12) 0.0251(12) 0.0020(9) -0.0016(10) 0.0002(11)
    C3 0.0253(14) 0.0273(13) 0.0281(13) -0.0017(10) 0.0004(10) 0.0013(12)
    C4 0.0239(13) 0.0249(12) 0.0248(12) 0.0003(9) -0.0003(10) -0.0029(11)
    C5 0.0290(15) 0.078(2) 0.0423(16) 0.0069(15) 0.0112(13) 0.0267(16)
    C6 0.0270(13) 0.0416(15) 0.0393(15) 0.0055(11) -0.0034(11) 0.0085(13)
    C7 0.0237(13) 0.0321(14) 0.0264(12) 0.0014(10) 0.0002(11) 0.0000(11)
    C8 0.0224(11) 0.0272(13) 0.0230(11) -0.0021(10) 0.0004(10) -0.0026(10)
    C9 0.0264(14) 0.0350(14) 0.0349(14) 0.0036(11) 0.0006(11) -0.0011(12)
    C10 0.0311(14) 0.0306(14) 0.0480(17) 0.0049(11) -0.0141(13) -0.0018(14)
    C11 0.0456(18) 0.0349(14) 0.0373(15) -0.0021(12) -0.0090(13) 0.0100(13)
    C12 0.0395(16) 0.0392(16) 0.0298(14) -0.0032(13) 0.0050(12) 0.0073(12)
_geom_special_details
;
;
loop_
    _geom_bond_atom_site_label_1
    _geom_bond_atom_site_label_2
    _geom_bond_site_symmetry_2
    _geom_bond_distance
    _geom_bond_publ_flag
    O1 C3 . 1.223(3) ?
    O2 C4 . 1.230(3) ?
    N1 C2 . 1.368(3) ?
    N1 C3 . 1.385(3) ?
    N1 C5 . 1.465(3) ?
    N2 C3 . 1.370(3) ?
    N2 C4 . 1.413(3) ?
    N2 C6 . 1.463(3) ?
    N3 C7 . 1.280(3) ?
    N3 C1 . 1.383(3) ?
    N4 C2 . 1.330(3) ?
    N4 H71 . 0.93(3) ?
    N4 H72 . 0.84(2) ?
    N5 C12 . 1.334(3) ?
    N5 C8 . 1.354(3) ?
    C1 C2 . 1.393(3) ?
    C1 C4 . 1.431(3) ?
    C5 H5A . 0.9800 ?
    C5 H5B . 0.9800 ?
    C5 H5C . 0.9800 ?
    C6 H6A . 0.9800 ?
    C6 H6B . 0.9800 ?
    C6 H6C . 0.9800 ?
    C7 C8 . 1.460(3) ?
    C7 H7 . 0.9500 ?
    C8 C9 . 1.394(3) ?
    C9 C10 . 1.374(4) ?
    C9 H9 . 0.9500 ?
    C10 C11 . 1.380(4) ?
    C10 H10 . 0.9500 ?
    C11 C12 . 1.373(4) ?
    C11 H11 . 0.9500 ?
    C12 H12 . 0.9500 ?
loop_
    _geom_angle_atom_site_label_1
    _geom_angle_atom_site_label_2
    _geom_angle_atom_site_label_3
    _geom_angle_site_symmetry_1
    _geom_angle_site_symmetry_3
    _geom_angle
    _geom_angle_publ_flag
    C2 N1 C3 . . 122.4(2) ?
    C2 N1 C5 . . 120.6(2) ?
    C3 N1 C5 . . 116.9(2) ?
    C3 N2 C4 . . 125.46(19) ?
    C3 N2 C6 . . 115.73(19) ?
    C4 N2 C6 . . 118.74(19) ?
    C7 N3 C1 . . 124.1(2) ?
    C2 N4 H71 . . 118.6(18) ?
    C2 N4 H72 . . 113.8(16) ?
    H71 N4 H72 . . 127(2) ?
    C12 N5 C8 . . 117.6(2) ?
    N3 C1 C2 . . 114.4(2) ?
    N3 C1 C4 . . 125.6(2) ?
    C2 C1 C4 . . 120.0(2) ?
    N4 C2 N1 . . 118.0(2) ?
    N4 C2 C1 . . 121.4(2) ?
    N1 C2 C1 . . 120.6(2) ?
    O1 C3 N2 . . 122.3(2) ?
    O1 C3 N1 . . 121.4(2) ?
    N2 C3 N1 . . 116.3(2) ?
    O2 C4 N2 . . 118.9(2) ?
    O2 C4 C1 . . 126.0(2) ?
    N2 C4 C1 . . 115.1(2) ?
    N1 C5 H5A . . 109.5 ?
    N1 C5 H5B . . 109.5 ?
    H5A C5 H5B . . 109.5 ?
    N1 C5 H5C . . 109.5 ?
    H5A C5 H5C . . 109.5 ?
    H5B C5 H5C . . 109.5 ?
    N2 C6 H6A . . 109.5 ?
    N2 C6 H6B . . 109.5 ?
    H6A C6 H6B . . 109.5 ?
    N2 C6 H6C . . 109.5 ?
    H6A C6 H6C . . 109.5 ?
    H6B C6 H6C . . 109.5 ?
    N3 C7 C8 . . 120.6(2) ?
    N3 C7 H7 . . 119.7 ?
    C8 C7 H7 . . 119.7 ?
    N5 C8 C9 . . 121.8(2) ?
    N5 C8 C7 . . 114.8(2) ?
    C9 C8 C7 . . 123.4(2) ?
    C10 C9 C8 . . 118.7(2) ?
    C10 C9 H9 . . 120.6 ?
    C8 C9 H9 . . 120.6 ?
    C9 C10 C11 . . 119.9(2) ?
    C9 C10 H10 . . 120.1 ?
    C11 C10 H10 . . 120.1 ?
    C12 C11 C10 . . 117.9(3) ?
    C12 C11 H11 . . 121.0 ?
    C10 C11 H11 . . 121.0 ?
    N5 C12 C11 . . 124.1(2) ?
    N5 C12 H12 . . 118.0 ?
    C11 C12 H12 . . 118.0 ?
loop_
    _geom_torsion_atom_site_label_1
    _geom_torsion_atom_site_label_2
    _geom_torsion_atom_site_label_3
    _geom_torsion_atom_site_label_4
    _geom_torsion_site_symmetry_1
    _geom_torsion_site_symmetry_2
    _geom_torsion_site_symmetry_3
    _geom_torsion_site_symmetry_4
    _geom_torsion
    _geom_torsion_publ_flag
    C7 N3 C1 C2 . . . . -179.2(2) ?
    C7 N3 C1 C4 . . . . 3.4(4) ?
    C3 N1 C2 N4 . . . . 177.2(2) ?
    C5 N1 C2 N4 . . . . -5.7(3) ?
    C3 N1 C2 C1 . . . . -3.6(3) ?
    C5 N1 C2 C1 . . . . 173.4(2) ?
    N3 C1 C2 N4 . . . . 2.3(3) ?
    C4 C1 C2 N4 . . . . 179.9(2) ?
    N3 C1 C2 N1 . . . . -176.8(2) ?
    C4 C1 C2 N1 . . . . 0.8(3) ?
    C4 N2 C3 O1 . . . . -178.5(2) ?
    C6 N2 C3 O1 . . . . -1.8(3) ?
    C4 N2 C3 N1 . . . . 2.1(3) ?
    C6 N2 C3 N1 . . . . 178.7(2) ?
    C2 N1 C3 O1 . . . . -177.2(2) ?
    C5 N1 C3 O1 . . . . 5.6(4) ?
    C2 N1 C3 N2 . . . . 2.2(3) ?
    C5 N1 C3 N2 . . . . -174.9(2) ?
    C3 N2 C4 O2 . . . . 176.0(2) ?
    C6 N2 C4 O2 . . . . -0.6(3) ?
    C3 N2 C4 C1 . . . . -4.6(3) ?
    C6 N2 C4 C1 . . . . 178.8(2) ?
    N3 C1 C4 O2 . . . . -0.3(4) ?
    C2 C1 C4 O2 . . . . -177.6(2) ?
    N3 C1 C4 N2 . . . . -179.7(2) ?
    C2 C1 C4 N2 . . . . 3.0(3) ?
    C1 N3 C7 C8 . . . . -177.8(2) ?
    C12 N5 C8 C9 . . . . -2.0(3) ?
    C12 N5 C8 C7 . . . . 178.4(2) ?
    N3 C7 C8 N5 . . . . -174.6(2) ?
    N3 C7 C8 C9 . . . . 5.8(3) ?
    N5 C8 C9 C10 . . . . 1.4(4) ?
    C7 C8 C9 C10 . . . . -179.0(2) ?
    C8 C9 C10 C11 . . . . 0.6(4) ?
    C9 C10 C11 C12 . . . . -1.9(4) ?
    C8 N5 C12 C11 . . . . 0.6(4) ?
    C10 C11 C12 N5 . . . . 1.4(4) ?
loop_
    _geom_hbond_atom_site_label_D
    _geom_hbond_atom_site_label_H
    _geom_hbond_atom_site_label_A
    _geom_hbond_site_symmetry_A
    _geom_hbond_distance_DH
    _geom_hbond_distance_HA
    _geom_hbond_distance_DA
    _geom_hbond_angle_DHA
    N4 H71 N5 8_445 0.93(3) 2.08(3) 2.928(3) 151(3)
    N4 H72 N3 . 0.84(2) 2.25(2) 2.661(3) 110.2(18)
    N4 H72 O2 8_444 0.84(2) 2.54(2) 3.108(3) 125.8(19)
    C7 H7 O2 . 0.95 2.17 2.847(3) 126.9
    C11 H11 O1 3_553 0.95 2.54 3.313(3) 138.3
data_global
_journal_date_recd_electronic     2011-07-28
_journal_date_accepted     2011-08-04
_journal_name_full     'Acta Crystallographica, Section E'
_journal_year     2011
_journal_volume     67
_journal_issue      9
_journal_page_first     o2289
_journal_page_last     o2289
_journal_paper_category     QO
_journal_coeditor_code     LH5299
_publ_contact_author_name     'Dr Richard Betz'
_publ_contact_author_address
;
Department of Chemistry
Nelson Mandela Metropolitan University
Summerstrand Campus (South)
University Way
Summerstrand
PO Box 77000
Port Elizabeth 6031
South Africa
;
_publ_contact_author_email     'richard.betz@webmail.co.za'
_publ_contact_author_fax     '+27-41-504-4236'
_publ_contact_author_phone     '+27-41-504-4285'
_publ_section_title
;\
(<i>E</i>)-6-Amino-1,3-dimethyl-5-[(pyridin-2-ylmethylidene)amino]pyrimidine-2,\
4(1<i>H</i>,3<i>H</i>)-dione
;
loop_
    _publ_author_name
    _publ_author_address
    'Booysen, Irvin'
;
University of Kwazulu-Natal
School of Chemistry
Private Bag X01
Scottsville 3209
Pietermaritzburg
South Africa
;
    'Hlela, Thulani'
;
University of Kwazulu-Natal
School of Chemistry
Private Bag X01
Scottsville 3209
Pietermaritzburg
South Africa
;
    'Ismail, Muhammed'
;
University of Kwazulu-Natal
School of Chemistry
Private Bag X01
Scottsville 3209
Pietermaritzburg
South Africa
;
    'Gerber, Thomas'
;
Nelson Mandela Metropolitan University
Summerstrand Campus
Department of Chemistry
University Way
Summerstrand
PO Box 77000
Port Elizabeth 6031
South Africa
;
    'Hosten, Eric'
;
Nelson Mandela Metropolitan University
Summerstrand Campus
Department of Chemistry
University Way
Summerstrand
PO Box 77000
Port Elizabeth 6031
South Africa
;
    'Betz, Richard'
;
Nelson Mandela Metropolitan University
Summerstrand Campus
Department of Chemistry
University Way
Summerstrand
PO Box 77000
Port Elizabeth 6031
South Africa
;
