# Supplementary material for: (E)-6-Amino-1,3-dimethyl-5-[(pyridin-2-yl­methyl­idene)amino]­pyrimidine-2,4(1H,3H)-dione
Source: Acta Crystallogr Sect E Struct Rep Online. 2011 Aug 11;67(Pt 9):o2289. doi: 10.1107/S1600536811031618 (PMC3200715; doi:10.1107/S1600536811031618)
Supplement: Supplementary file 3 [file e-67-o2289-Isup3.hkl]

# 
# h,k,l, Fc-squared, Fo-squared, sigma(Fo-squared) and status flag 
# 
data_I
_shelx_title ' ba328_s in Fdd2' 
_shelx_refln_list_code          4 
_shelx_F_calc_maximum      611.74 
_exptl_crystal_F_000      2176.00 
_reflns_d_resolution_high  0.7490 
 
loop_ 
 _symmetry_equiv_pos_as_xyz 
 'x, y, z' 
 '-x, -y, z' 
 '-x+1/4, y+1/4, z+1/4' 
 'x+3/4, -y+3/4, z+1/4' 
 'x, y+1/2, z+1/2' 
 '-x, -y+1/2, z+1/2' 
 '-x+1/4, y+3/4, z+3/4' 
 'x+3/4, -y+5/4, z+3/4' 
 'x+1/2, y, z+1/2' 
 '-x+1/2, -y, z+1/2' 
 '-x+3/4, y+1/4, z+3/4' 
 'x+5/4, -y+3/4, z+3/4' 
 'x+1/2, y+1/2, z' 
 '-x+1/2, -y+1/2, z' 
 '-x+3/4, y+3/4, z+1/4' 
 'x+5/4, -y+5/4, z+1/4' 
 
_cell_length_a    26.5036 
_cell_length_b    28.9987 
_cell_length_c     6.2193 
_cell_angle_alpha  90.000 
_cell_angle_beta   90.000 
_cell_angle_gamma  90.000 
 
_shelx_F_squared_multiplier     1.000 
 
loop_ 
 _refln_index_h 
 _refln_index_k 
 _refln_index_l 
 _refln_F_squared_calc 
 _refln_F_squared_meas 
 _refln_F_squared_sigma 
 _refln_observed_status 
   4   0   0    93212.83    85643.27    360.65 o 
   8   0   0      517.91      378.46     68.32 o 
  12   0   0     4993.28     5357.64    175.26 o 
  16   0   0     2697.11     3109.70    234.86 o 
  20   0   0     1818.32     1507.43    276.25 o 
  24   0   0    12308.13    12216.13    562.07 o 
  28   0   0      906.46      986.62    328.87 o 
  32   0   0     2851.00     3000.52    444.88 o 
   2   2   0     3715.75     3552.31    201.15 o 
   4   2   0   134765.73   126932.42    453.90 o 
   6   2   0    21010.96    20715.41    235.73 o 
   8   2   0     1362.59     1368.05     50.81 o 
  10   2   0    20827.66    21208.97    134.08 o 
  12   2   0     9291.93     9485.78    103.67 o 
  14   2   0     2395.92     2508.19     89.14 o 
  16   2   0      621.53      543.28     73.28 o 
  18   2   0      516.23      505.58    119.58 o 
  20   2   0    15711.95    15564.06    526.20 o 
  22   2   0    23047.96    22098.10    450.04 o 
  24   2   0    12041.94    12264.75    386.77 o 
  26   2   0     2990.74     3048.52    267.90 o 
  28   2   0      146.30      159.32    194.27 o 
  30   2   0       23.68      -60.95    194.43 o 
  32   2   0      636.58      779.42    235.45 o 
  34   2   0       86.37      140.24    248.40 o 
   0   4   0    71888.25    70530.16    395.87 o 
   2   4   0    31152.17    28131.27     98.05 o 
   4   4   0       42.61       16.28     41.18 o 
   6   4   0       12.03       -8.37     39.68 o 
   8   4   0    12360.37    11044.15    114.65 o 
  10   4   0    13785.56    14304.15    156.93 o 
  12   4   0       74.50       54.89     46.59 o 
  14   4   0      308.03      237.50     54.90 o 
  16   4   0     3473.51     3824.89    117.68 o 
  18   4   0     1964.22     2281.15    127.03 o 
  20   4   0       82.92       95.17     99.33 o 
  22   4   0     6859.77     6689.63    313.93 o 
  24   4   0     4252.22     4073.81    282.16 o 
  26   4   0     1704.67     1582.51    231.99 o 
  28   4   0     3736.27     3814.02    300.59 o 
  30   4   0      302.39      275.73    216.43 o 
  32   4   0       50.27      116.17    224.32 o 
  34   4   0      242.28      300.77    253.21 o 
   2   6   0     5410.37     4865.53     80.28 o 
   4   6   0    34777.00    33874.89    196.49 o 
   6   6   0    46672.89    43895.57    195.04 o 
   8   6   0      748.61      718.94     57.10 o 
  10   6   0     1006.29      864.59     64.87 o 
  12   6   0      276.58      435.76     65.77 o 
  14   6   0      991.72      909.33     76.45 o 
  16   6   0       29.19        6.39     86.96 o 
  18   6   0      167.51       58.09    117.25 o 
  20   6   0     6370.09     6376.18    224.88 o 
  22   6   0    28127.59    26435.53    345.63 o 
  24   6   0       65.06       56.97    175.03 o 
  26   6   0     3061.00     3023.58    269.54 o 
  28   6   0     3185.28     3093.78    280.09 o 
  30   6   0      202.33      489.91    221.59 o 
  32   6   0      420.57       86.93    225.70 o 
  34   6   0       61.64       -1.79    251.74 o 
   0   8   0   112746.32   110538.08    642.46 o 
   2   8   0    27281.47    24165.67    148.53 o 
   4   8   0     3114.32     3350.48     85.37 o 
   6   8   0     8953.17     9583.10    109.42 o 
   8   8   0     3435.40     3345.81    100.37 o 
  10   8   0    16120.44    15818.42    148.36 o 
  12   8   0    32502.12    35596.21    239.75 o 
  14   8   0     5980.85     6101.85    153.17 o 
  16   8   0     2045.03     2077.10    122.40 o 
  18   8   0     1784.45     1472.08    141.48 o 
  20   8   0      513.64      393.95    132.77 o 
  22   8   0      208.02      122.69    135.63 o 
  24   8   0     8792.09     8595.28    256.54 o 
  26   8   0     1624.67     1433.11    227.47 o 
  28   8   0      104.30      352.92    210.71 o 
  30   8   0      396.08      413.21    231.91 o 
  32   8   0      704.33      859.15    259.80 o 
  34   8   0        0.39      -26.95    247.22 o 
   2  10   0      801.64      656.61     57.55 o 
   4  10   0     1353.01     1337.37     58.93 o 
   6  10   0    14885.07    14298.00    133.72 o 
   8  10   0    82209.71    82187.55    421.49 o 
  10  10   0     2000.37     2295.42    106.78 o 
  12  10   0    10322.73    11476.81    168.15 o 
  14  10   0      984.99     1074.79    100.18 o 
  16  10   0        7.44       35.48    107.35 o 
  18  10   0      104.15       89.90    117.54 o 
  20  10   0      348.23      243.36    136.04 o 
  22  10   0     1290.33     1610.51    157.40 o 
  24  10   0      956.59      988.05    154.01 o 
  26  10   0      388.78      388.69    156.12 o 
  28  10   0      851.62      944.55    232.74 o 
  30  10   0       45.31       39.72    206.08 o 
  32  10   0      839.68      702.97    262.72 o 
  34  10   0       12.80     -231.72    231.72 o 
   0  12   0     7487.13     6839.57    169.04 o 
   2  12   0      132.11      146.14     51.20 o 
   4  12   0    10912.48    11037.10    117.63 o 
   6  12   0       67.32       11.57     58.41 o 
   8  12   0      940.58      896.01     70.51 o 
  10  12   0     1460.01     1437.14     87.14 o 
  12  12   0     2736.31     2806.57    151.81 o 
  14  12   0     4520.00     4258.46    151.79 o 
  16  12   0     1413.89     1356.78    133.09 o 
  18  12   0      315.46      240.97    125.58 o 
  20  12   0     1007.86      864.79    141.60 o 
  22  12   0      309.11      345.25    139.28 o 
  24  12   0       80.91       66.19    138.98 o 
  26  12   0        0.56       60.27    144.41 o 
  28  12   0     2434.54     2226.13    197.18 o 
  30  12   0       27.51      -16.30    213.22 o 
  32  12   0     1365.77     1920.39    299.12 o 
   2  14   0     1085.94     1130.87     66.12 o 
   4  14   0      268.16      252.02     61.43 o 
   6  14   0       96.69       42.66     61.01 o 
   8  14   0      234.25      207.96     69.69 o 
  10  14   0    17174.71    18378.37    226.44 o 
  12  14   0     1543.14     1615.91    109.61 o 
  14  14   0      822.20      855.20    109.94 o 
  16  14   0    12295.45    12368.26    241.73 o 
  18  14   0      640.44      682.39    142.13 o 
  20  14   0      219.50      209.91    131.12 o 
  22  14   0      208.14      354.85    137.71 o 
  24  14   0       37.23      115.05    138.01 o 
  26  14   0     1096.30     1217.30    168.93 o 
  28  14   0       45.09      -73.91    152.14 o 
  30  14   0        0.41     -135.08    176.13 o 
  32  14   0      493.63      548.33    245.72 o 
   0  16   0     4110.91     4136.74    148.96 o 
   2  16   0      462.27      404.95     72.88 o 
   4  16   0     1187.46     1049.03     82.96 o 
   6  16   0     1431.49     1410.06     98.21 o 
   8  16   0     4571.48     4295.84    129.87 o 
  10  16   0     7300.65     7529.10    173.08 o 
  12  16   0    12445.57    13143.70    209.33 o 
  14  16   0     4524.73     5034.46    198.70 o 
  16  16   0      200.81      414.42    118.24 o 
  18  16   0       36.31      195.33    113.20 o 
  20  16   0      315.48      452.55    137.26 o 
  22  16   0      896.37      954.83    217.03 o 
  24  16   0     3058.61     3178.88    197.50 o 
  26  16   0      203.60      295.20    153.31 o 
  28  16   0       43.10      -40.50    159.29 o 
  30  16   0       89.88      -31.76    191.07 o 
  32  16   0      317.09      462.04    255.94 o 
   2  18   0     4061.34     3957.40    140.48 o 
   4  18   0        2.18       22.80     73.81 o 
   6  18   0      319.67      457.47     93.91 o 
   8  18   0      764.10      806.36     99.37 o 
  10  18   0      106.47      109.06     95.77 o 
  12  18   0      275.92      166.22    115.69 o 
  14  18   0     1906.23     1802.95    152.46 o 
  16  18   0      960.27     1157.55    128.07 o 
  18  18   0     3520.54     3368.94    166.66 o 
  20  18   0       12.34       86.68    115.50 o 
  22  18   0       23.43       46.85    120.30 o 
  24  18   0      613.89      538.21    134.16 o 
  26  18   0       83.05      111.87    135.77 o 
  28  18   0      238.77      377.40    171.36 o 
  30  18   0      908.12     1026.89    218.12 o 
   0  20   0     1823.04     1835.76    146.69 o 
   2  20   0      243.19      288.75    103.10 o 
   4  20   0     2558.24     2631.74    150.89 o 
   6  20   0      248.62      222.94     99.42 o 
   8  20   0       84.76      104.74    114.34 o 
  10  20   0     1789.10     1999.07    149.89 o 
  12  20   0      104.79      171.51    120.58 o 
  14  20   0       55.43      136.13    123.44 o 
  16  20   0      746.13      828.91    135.74 o 
  18  20   0      744.36      763.76    123.05 o 
  20  20   0     1069.50     1087.47    136.68 o 
  22  20   0     1405.22     1445.71    147.10 o 
  24  20   0        0.90       48.92    128.26 o 
  26  20   0      188.67      381.40    140.06 o 
  28  20   0      262.49      231.49    149.62 o 
  30  20   0       12.14      181.23    197.98 o 
   2  22   0     7177.60     7449.38    232.56 o 
   4  22   0     2495.07     2552.22    177.98 o 
   6  22   0      227.57      203.31    116.45 o 
   8  22   0      304.73      336.34    125.99 o 
  10  22   0      711.41      697.47    132.97 o 
  12  22   0       27.81       18.45    120.40 o 
  14  22   0     2073.21     2143.09    162.38 o 
  16  22   0     1188.69     1123.76    145.66 o 
  18  22   0      609.31      587.66    125.13 o 
  20  22   0        5.19       10.07    118.13 o 
  22  22   0        0.08      117.90    127.77 o 
  24  22   0      682.51      786.61    148.25 o 
  26  22   0      120.48      373.37    149.39 o 
  28  22   0       35.72      149.50    195.28 o 
   0  24   0       16.57      -70.56    161.29 o 
   2  24   0     3970.73     3875.77    184.66 o 
   4  24   0     4983.58     4892.54    224.03 o 
   6  24   0       38.86      175.78    135.06 o 
   8  24   0      526.80      642.35    130.52 o 
  10  24   0       24.81       55.23    116.70 o 
  12  24   0       47.62       89.82    124.49 o 
  14  24   0       18.45       19.24    127.21 o 
  16  24   0       78.86      114.46    131.39 o 
  18  24   0      145.34      196.98    127.43 o 
  20  24   0      794.92      811.11    142.78 o 
  22  24   0        2.08       17.55    131.10 o 
  24  24   0      225.30      317.14    143.59 o 
  26  24   0      162.69       54.69    186.30 o 
   2  26   0     2336.85     1989.66    148.20 o 
   4  26   0     1591.91     1625.56    170.26 o 
   6  26   0     2472.40     2612.64    195.85 o 
   8  26   0      411.23      340.34    126.37 o 
  10  26   0      229.11      333.86    131.85 o 
  12  26   0       51.78      157.26    134.00 o 
  14  26   0       79.75       76.34    136.22 o 
  16  26   0      407.20      376.34    144.46 o 
  18  26   0      809.53      914.99    207.76 o 
  20  26   0       92.46      107.78    129.14 o 
  22  26   0      248.96      310.08    152.03 o 
  24  26   0       79.27       74.31    187.96 o 
  26  26   0      511.01      780.80    211.76 o 
   0  28   0      244.76      249.59    178.24 o 
   2  28   0     1878.89     1758.83    154.65 o 
   4  28   0       88.42       78.74    122.81 o 
   6  28   0      512.79      544.36    157.10 o 
   8  28   0        1.34       19.08    150.20 o 
  10  28   0      309.10      280.92    137.93 o 
  12  28   0       28.01       86.90    136.19 o 
  14  28   0      251.97      186.59    138.71 o 
  16  28   0      975.79     1105.12    162.38 o 
  18  28   0       90.40      219.09    150.48 o 
  20  28   0     2430.23     2753.57    184.91 o 
  22  28   0       85.71       50.58    188.98 o 
  24  28   0       48.39      228.59    196.03 o 
   2  30   0       77.82      127.65    127.54 o 
   4  30   0      414.28      497.94    134.70 o 
   6  30   0       16.78        0.33    145.62 o 
   8  30   0      793.91      993.02    176.77 o 
  10  30   0       24.41        2.49    155.11 o 
  12  30   0      173.64       82.11    140.79 o 
  14  30   0      347.52      243.14    147.15 o 
  16  30   0       15.86      -25.32    149.60 o 
  18  30   0      172.75       85.30    152.06 o 
  20  30   0       54.36       -2.51    186.05 o 
  22  30   0        1.65      -65.12    186.28 o 
   0  32   0      534.65      357.75    202.59 o 
   2  32   0      312.17      450.43    142.18 o 
   4  32   0     2085.11     2125.09    178.26 o 
   6  32   0      928.81      964.14    158.46 o 
   8  32   0     5082.99     5272.59    278.97 o 
  10  32   0      208.62      185.90    172.04 o 
  12  32   0        9.18      -36.39    167.01 o 
  14  32   0      133.45       -7.67    146.61 o 
  16  32   0      267.87      277.98    169.10 o 
  18  32   0      400.69      303.67    195.98 o 
   2  34   0      522.51      464.13    151.78 o 
   4  34   0     2631.31     2737.15    198.63 o 
   6  34   0     1148.49     1041.55    162.90 o 
   8  34   0        9.70      197.87    150.49 o 
  10  34   0     1225.29     1461.80    216.52 o 
  12  34   0       37.80       87.42    180.07 o 
  14  34   0       13.54      137.49    224.32 o 
  16  34   0      342.19      212.29    197.16 o 
   0  36   0     1410.38     1575.92    257.51 o 
   2  36   0      424.68      474.05    176.24 o 
   4  36   0      126.29      231.27    155.45 o 
   6  36   0     1398.30     1354.68    180.63 o 
   8  36   0     2349.12     2401.26    206.62 o 
  10  36   0      210.96       31.29    183.27 o 
  12  36   0        3.10      283.65    238.63 o 
   2  38   0       85.22      157.85    161.97 o 
   4  38   0       79.56      145.78    184.63 o 
   6  38   0      692.52      892.72    208.75 o 
   1   1   1    40317.79    35840.08   1063.74 o 
   3   1   1    13862.50    13373.81     70.92 o 
   5   1   1     5373.91     5029.51     74.93 o 
   7   1   1    10754.52    11025.79     76.45 o 
   9   1   1    11109.20    10554.07     76.03 o 
  11   1   1    23910.26    24879.77    138.69 o 
  13   1   1    15682.92    17445.35    109.40 o 
  15   1   1     5259.49     5633.93     90.00 o 
  17   1   1     1519.20     1376.71     82.70 o 
  19   1   1     2079.66     1692.70    117.16 o 
  21   1   1    17000.44    16878.17    263.24 o 
  23   1   1     3320.80     3222.72    195.10 o 
  25   1   1     5533.11     5446.99    223.55 o 
  27   1   1       56.83       62.99    136.39 o 
  29   1   1      455.48      684.45    159.43 o 
  31   1   1      631.98      805.42    170.42 o 
  33   1   1       31.36      -51.30    161.00 o 
  35   1   1      215.02      256.85    175.32 o 
   1   3   1    16615.80    16906.32    117.33 o 
   3   3   1     1519.31     1523.51     36.95 o 
   5   3   1     8288.13     7917.33     70.28 o 
   7   3   1    29225.52    28763.88    144.50 o 
   9   3   1    26584.82    27734.50    172.26 o 
  11   3   1     5775.15     6685.54     74.73 o 
  13   3   1    10519.28    10584.54     96.04 o 
  15   3   1      819.11      822.70     54.97 o 
  17   3   1     1865.87     1927.33    102.21 o 
  19   3   1     2560.95     2470.17    126.02 o 
  21   3   1     6719.63     6409.67    180.96 o 
  23   3   1     1417.35     1338.19    126.33 o 
  25   3   1     1572.87     1495.96    158.42 o 
  27   3   1     1015.04     1114.95    161.29 o 
  29   3   1        2.14     -133.79    133.79 o 
  31   3   1       42.98       -1.03    154.28 o 
  33   3   1      595.65      875.29    184.55 o 
   1   5   1     9054.47     8204.95    242.29 o 
   3   5   1    84955.42    82388.45    408.29 o 
   5   5   1    17658.39    17285.63    104.93 o 
   7   5   1     2955.26     2828.23     52.13 o 
   9   5   1     2398.68     2355.55     55.03 o 
  11   5   1     6125.45     6001.12     72.21 o 
  13   5   1     3157.03     3289.37     77.04 o 
  15   5   1     3337.32     3512.50     90.35 o 
  17   5   1     1473.90     1409.60     95.60 o 
  19   5   1       89.22       93.41    100.13 o 
  21   5   1     9063.32     8539.48    196.16 o 
  23   5   1     7079.59     7183.96    191.19 o 
  25   5   1     3565.17     3525.84    166.47 o 
  27   5   1     1620.89     1512.37    158.29 o 
  29   5   1      395.34      410.85    146.47 o 
  31   5   1      159.20      115.89    157.53 o 
  33   5   1     1511.22     1763.07    203.07 o 
   1   7   1   374231.44   367274.13   1388.60 o 
   3   7   1    92701.17    90452.76    315.67 o 
   5   7   1    34082.30    34601.41    211.14 o 
   7   7   1      688.81      685.55     38.85 o 
   9   7   1    10354.00    10974.38     89.67 o 
  11   7   1    20795.87    22329.65    126.55 o 
  13   7   1     2594.25     2860.01     75.75 o 
  15   7   1     7679.08     7899.14    112.29 o 
  17   7   1       33.97       68.38     73.11 o 
  19   7   1     2746.76     2673.65    136.82 o 
  21   7   1     1420.69     1294.38    123.38 o 
  23   7   1     1750.29     1877.93    135.75 o 
  25   7   1     3105.82     3024.29    157.90 o 
  27   7   1      238.59      207.26    121.78 o 
  29   7   1      478.14      302.23    160.89 o 
  31   7   1       42.26      -14.21    153.75 o 
  33   7   1     2278.12     2623.45    219.55 o 
   1   9   1    21984.36    22058.53    108.89 o 
   3   9   1    51424.23    49664.69    168.96 o 
   5   9   1    14600.82    14629.00     91.83 o 
   7   9   1      928.21      990.91     40.40 o 
   9   9   1     2295.53     2362.32     65.76 o 
  11   9   1    15192.81    17278.84    118.68 o 
  13   9   1    22673.82    24034.93    157.76 o 
  15   9   1       83.92       75.24     58.90 o 
  17   9   1     2456.97     2322.12     99.13 o 
  19   9   1     1628.87     1565.53    106.38 o 
  21   9   1    10584.86    10257.29    186.37 o 
  23   9   1     6364.69     6169.54    188.34 o 
  25   9   1     1180.97     1191.34    131.93 o 
  27   9   1      923.91      975.45    135.24 o 
  29   9   1      123.35       94.63    121.50 o 
  31   9   1      534.77      698.26    173.77 o 
  33   9   1      286.08      238.29    168.32 o 
   1  11   1    10133.82     9923.54     82.95 o 
   3  11   1    10372.67    10311.62     81.59 o 
   5  11   1     7587.80     7245.45     77.26 o 
   7  11   1     5545.89     5582.63     76.38 o 
   9  11   1     2023.30     2065.85     58.86 o 
  11  11   1      306.73      392.04     53.16 o 
  13  11   1      454.42      405.57     56.52 o 
  15  11   1      942.85     1088.52     73.60 o 
  17  11   1     1061.58     1034.82     95.52 o 
  19  11   1     2353.25     2088.27    111.76 o 
  21  11   1      665.42      696.41     99.82 o 
  23  11   1     2435.00     2307.06    130.28 o 
  25  11   1     3931.47     3714.29    169.91 o 
  27  11   1     3380.73     3168.61    170.24 o 
  29  11   1      113.14       33.00    131.55 o 
  31  11   1      648.61      526.66    146.90 o 
  33  11   1      364.49      198.12    173.39 o 
   1  13   1      877.45      825.68     43.93 o 
   3  13   1     2126.42     2028.50     58.23 o 
   5  13   1    16525.49    16243.93    106.96 o 
   7  13   1     3392.93     3359.30     76.57 o 
   9  13   1      599.16      646.02     49.90 o 
  11  13   1      597.75      605.73     49.04 o 
  13  13   1      125.87      173.67     60.16 o 
  15  13   1     4362.00     4145.43    107.28 o 
  17  13   1     1759.62     1716.72     91.95 o 
  19  13   1      718.28      695.10     98.79 o 
  21  13   1     3428.74     3153.02    129.77 o 
  23  13   1     2912.37     2794.51    129.06 o 
  25  13   1     1292.79     1336.49    123.09 o 
  27  13   1      872.51      958.14    135.60 o 
  29  13   1     1350.17     1274.16    150.51 o 
  31  13   1      698.58      469.61    149.79 o 
  33  13   1      114.73       -3.29    245.87 o 
   1  15   1     7538.73     7539.37     95.50 o 
   3  15   1     7579.03     7377.37     92.81 o 
   5  15   1    15447.72    15461.89    127.34 o 
   7  15   1     1294.78     1324.52     62.83 o 
   9  15   1     7656.56     7811.79    110.65 o 
  11  15   1      956.83      999.76     63.73 o 
  13  15   1      453.05      518.67     70.20 o 
  15  15   1     4107.03     4041.94    108.04 o 
  17  15   1      180.75      193.08     73.41 o 
  19  15   1     1983.23     2055.47    111.38 o 
  21  15   1      404.88      345.36     94.10 o 
  23  15   1     1492.96     1448.12    115.79 o 
  25  15   1     3740.57     3511.55    149.72 o 
  27  15   1       78.68      146.90    120.45 o 
  29  15   1      231.71      249.55    138.56 o 
  31  15   1      293.45      407.81    152.61 o 
   1  17   1     9265.74     9638.39    114.03 o 
   3  17   1    10312.14    10863.35    124.43 o 
   5  17   1      421.01      555.48     59.63 o 
   7  17   1     6671.55     6654.50    119.40 o 
   9  17   1     7590.54     7389.48    122.81 o 
  11  17   1     3171.19     3313.46    105.34 o 
  13  17   1      132.35      165.62     64.47 o 
  15  17   1       62.46       80.36     79.44 o 
  17  17   1      163.13      140.80     72.05 o 
  19  17   1      745.26      683.01     86.04 o 
  21  17   1       62.45       13.58     81.24 o 
  23  17   1      205.25      230.83     88.36 o 
  25  17   1      361.88      388.52    110.02 o 
  27  17   1      406.79      478.86    120.82 o 
  29  17   1      397.65      376.01    139.51 o 
  31  17   1       67.66      -24.51    161.95 o 
   1  19   1      475.46      478.64     68.15 o 
   3  19   1     8919.17     8820.86    132.09 o 
   5  19   1        2.97      -56.54     66.58 o 
   7  19   1      859.86      849.60     78.44 o 
   9  19   1      467.73      414.50     77.20 o 
  11  19   1      756.24      799.71     83.22 o 
  13  19   1      986.69      997.61     79.04 o 
  15  19   1      229.40      189.03     81.72 o 
  17  19   1      138.04      103.24     70.23 o 
  19  19   1     1203.76     1163.70     92.40 o 
  21  19   1      182.10      183.59     87.03 o 
  23  19   1     1717.48     1730.33    111.02 o 
  25  19   1      238.01      302.32    104.14 o 
  27  19   1      300.57      386.40    117.32 o 
  29  19   1     1187.43     1424.11    138.32 o 
   1  21   1     2047.88     2250.40     90.14 o 
   3  21   1     1954.28     1839.23     94.92 o 
   5  21   1      184.99      209.09     74.03 o 
   7  21   1     1676.52     1820.07     99.06 o 
   9  21   1      717.69      634.17     89.91 o 
  11  21   1      203.43      257.48     87.70 o 
  13  21   1     1106.59     1186.92     98.19 o 
  15  21   1     1869.85     2004.96    101.73 o 
  17  21   1     1053.23     1072.90     95.43 o 
  19  21   1     2743.82     2767.97    114.87 o 
  21  21   1      449.05      600.66     93.62 o 
  23  21   1      179.11      299.70     92.30 o 
  25  21   1      289.28      290.26    110.31 o 
  27  21   1      102.26       32.49    115.79 o 
  29  21   1       12.54       87.10    130.92 o 
   1  23   1      274.71      317.36     75.05 o 
   3  23   1       20.13       63.36     82.96 o 
   5  23   1      198.79      180.06     85.38 o 
   7  23   1     1805.52     1678.03    110.39 o 
   9  23   1      518.97      503.29     89.67 o 
  11  23   1     1168.03     1182.98    100.98 o 
  13  23   1     1483.18     1564.68    108.43 o 
  15  23   1      774.22      718.06     99.23 o 
  17  23   1      306.62      396.00     92.62 o 
  19  23   1       72.24       99.84     86.55 o 
  21  23   1       34.97      142.21     89.12 o 
  23  23   1     1842.59     1991.21    131.48 o 
  25  23   1      521.39      535.24    115.21 o 
  27  23   1      235.36      231.62    121.69 o 
   1  25   1     1669.74     1589.31    101.87 o 
   3  25   1      374.89      381.43     90.85 o 
   5  25   1      694.09      651.51    102.95 o 
   7  25   1     5227.08     5157.08    153.81 o 
   9  25   1     2179.51     2224.19    113.96 o 
  11  25   1     1314.45     1259.06    104.67 o 
  13  25   1      391.78      417.79     94.24 o 
  15  25   1      538.81      482.10     98.19 o 
  17  25   1     1184.29     1364.21    105.87 o 
  19  25   1      897.91     1049.29    113.04 o 
  21  25   1       19.92       20.90    102.93 o 
  23  25   1      381.84      494.92    116.08 o 
  25  25   1      365.26      548.65    124.30 o 
   1  27   1     1408.62     1448.97     99.91 o 
   3  27   1      710.34      562.01     90.96 o 
   5  27   1      925.31      946.79    112.43 o 
   7  27   1     1470.21     1405.44    119.76 o 
   9  27   1     2378.19     2453.93    129.45 o 
  11  27   1      797.95      680.93    100.71 o 
  13  27   1      176.46      271.42     96.75 o 
  15  27   1       62.71       35.96     96.20 o 
  17  27   1      281.00      435.62     96.45 o 
  19  27   1      338.65      290.73    114.17 o 
  21  27   1      203.82      220.67    112.48 o 
  23  27   1      345.29      355.44    120.29 o 
  25  27   1      180.47     1328.65    403.02 o 
   1  29   1       94.85       21.45     88.06 o 
   3  29   1      757.15      845.37     98.66 o 
   5  29   1     2069.39     2035.77    125.25 o 
   7  29   1     1224.51     1213.25    126.02 o 
   9  29   1     2232.05     2157.53    140.40 o 
  11  29   1     1077.06     1128.03    121.13 o 
  13  29   1      463.95      386.72    103.61 o 
  15  29   1       24.32        3.12    107.09 o 
  17  29   1      136.75        2.63    114.41 o 
  19  29   1      148.96      158.48    121.20 o 
  21  29   1       14.08       85.27    126.97 o 
  23  29   1       71.68      222.66    297.33 o 
   1  31   1      407.77      345.69     95.27 o 
   3  31   1      550.03      610.07    100.86 o 
   5  31   1     1045.19     1001.17    106.47 o 
   7  31   1      121.21      191.10    104.92 o 
   9  31   1      653.24      758.63    124.91 o 
  11  31   1      473.28      551.12    126.59 o 
  13  31   1     1721.53     1776.59    150.01 o 
  15  31   1      849.08      810.89    126.05 o 
  17  31   1      210.19      106.52    118.39 o 
  19  31   1      565.39      741.11    150.18 o 
   1  33   1       50.31      163.77     96.61 o 
   3  33   1      681.17      671.06    106.94 o 
   5  33   1      691.02      792.93    107.79 o 
   7  33   1     1058.14     1128.78    124.11 o 
   9  33   1      599.59      713.27    144.12 o 
  11  33   1      334.35      310.93    136.63 o 
  13  33   1     1499.93     1738.60    194.26 o 
  15  33   1     1417.56     1489.54    175.22 o 
  17  33   1     2323.33     2606.78    183.29 o 
   1  35   1      133.47      127.00    120.15 o 
   3  35   1      283.90      336.34    113.77 o 
   5  35   1      558.95      725.06    121.57 o 
   7  35   1     1022.00     1192.63    131.46 o 
   9  35   1     1007.89      878.11    159.63 o 
  11  35   1       79.67       29.29    160.43 o 
  13  35   1      949.81     1155.34    222.96 o 
   1  37   1       79.54        0.24    156.25 o 
   3  37   1      280.71      351.05    148.43 o 
   5  37   1      123.06      -38.73    143.63 o 
   7  37   1      487.34      668.83    156.93 o 
   9  37   1      106.17      188.63    170.04 o 
   2   0   2     2094.90     2022.89     45.52 o 
   6   0   2    11630.88    12212.62    100.35 o 
  10   0   2    76533.25    82753.33    713.99 o 
  14   0   2     1317.80     1470.22     81.53 o 
  18   0   2      322.66      435.41    125.03 o 
  22   0   2     1295.01     1156.96    152.36 o 
  26   0   2     1018.62      984.76    205.70 o 
  30   0   2     2279.91     2402.79    274.19 o 
  34   0   2     1876.88     2572.77    313.82 o 
   0   2   2    26253.21    27561.33    326.09 o 
   2   2   2     6040.15     5569.13    151.98 o 
   4   2   2     2707.86     2590.90     82.32 o 
   6   2   2     4839.97     4696.76     54.60 o 
   8   2   2      324.56      410.40     36.07 o 
  10   2   2    17812.54    18983.42    108.43 o 
  12   2   2    16682.20    17805.14    120.46 o 
  14   2   2     7357.70     7919.25     96.92 o 
  16   2   2     2222.61     2168.57     75.90 o 
  18   2   2     4714.94     4642.13    134.30 o 
  20   2   2     1045.45     1107.03    113.66 o 
  22   2   2      606.90      463.17    107.92 o 
  24   2   2      482.01      347.46    115.40 o 
  26   2   2       32.48       12.20    127.77 o 
  28   2   2       66.74       66.25    142.08 o 
  30   2   2      610.44      650.01    158.83 o 
  32   2   2      890.24      897.90    176.95 o 
  34   2   2      671.57      770.64    187.28 o 
   2   4   2      827.51      995.93     25.85 o 
   4   4   2      571.16      662.51     25.35 o 
   6   4   2    39050.27    38731.15    209.82 o 
   8   4   2     5713.39     6108.35     61.71 o 
  10   4   2     5498.19     5705.28     69.22 o 
  12   4   2    14807.93    15960.18    152.10 o 
  14   4   2     3448.16     3278.40     87.88 o 
  16   4   2     1814.36     2019.11     81.59 o 
  18   4   2     1408.99     1347.74    102.40 o 
  20   4   2     1324.08     1191.90    120.98 o 
  22   4   2     2221.50     1949.65    130.94 o 
  24   4   2     3185.48     2981.34    152.90 o 
  26   4   2     1093.05     1093.44    132.48 o 
  28   4   2       25.19      -46.01    129.38 o 
  30   4   2      316.51      221.80    155.28 o 
  32   4   2      135.97      137.74    159.75 o 
  34   4   2       71.00       10.07    165.50 o 
   0   6   2     9382.22     9180.04     79.69 o 
   2   6   2     3453.39     3503.64     48.21 o 
   4   6   2    32138.13    32148.75    119.53 o 
   6   6   2     4341.76     4444.81     59.37 o 
   8   6   2      447.36      505.15     38.96 o 
  10   6   2     3527.54     3637.55     68.94 o 
  12   6   2    11300.82    11574.18    112.35 o 
  14   6   2    12499.82    13508.61    179.19 o 
  16   6   2     1275.37     1255.73     67.68 o 
  18   6   2     6739.98     6599.93    175.70 o 
  20   6   2     2927.04     2519.16    135.97 o 
  22   6   2      632.18      567.93    107.76 o 
  24   6   2      422.13      422.76    115.47 o 
  26   6   2     1166.07     1010.06    127.94 o 
  28   6   2     1067.40     1126.53    140.93 o 
  30   6   2      280.41      281.30    158.44 o 
  32   6   2      737.75      705.82    175.82 o 
   2   8   2      191.15      213.34     24.20 o 
   4   8   2     4218.35     4195.06     58.09 o 
   6   8   2     2271.62     2223.30     53.76 o 
   8   8   2     6260.10     6236.93     72.67 o 
  10   8   2     6551.04     7159.06     89.07 o 
  12   8   2     2359.78     2453.59     72.60 o 
  14   8   2      489.44      527.50     63.34 o 
  16   8   2     2176.91     2220.52     93.37 o 
  18   8   2     2585.87     2423.04    120.61 o 
  20   8   2     4545.92     4600.31    168.91 o 
  22   8   2     4864.01     4463.93    171.32 o 
  24   8   2     2367.24     2148.03    145.47 o 
  26   8   2      316.14      338.25    121.19 o 
  28   8   2      293.30      455.76    132.31 o 
  30   8   2       74.10       83.35    127.59 o 
  32   8   2       43.83       34.07    182.08 o 
   0  10   2    76660.52    81528.45    462.77 o 
   2  10   2    10339.40    10814.33    308.69 o 
   4  10   2      268.55      233.84     35.63 o 
   6  10   2     2822.55     3028.80     55.81 o 
   8  10   2      546.70      517.81     40.81 o 
  10  10   2     1168.37     1109.62     52.78 o 
  12  10   2      283.18      238.99     55.34 o 
  14  10   2      965.20      927.70     72.70 o 
  16  10   2     2394.67     2480.26    101.99 o 
  18  10   2     2964.59     2901.88    126.69 o 
  20  10   2     3216.52     3010.80    147.22 o 
  22  10   2     1748.26     1538.40    125.53 o 
  24  10   2      665.90      736.77    123.41 o 
  26  10   2      228.40      163.26    117.55 o 
  28  10   2      278.76      388.75    126.99 o 
  30  10   2      207.92      232.35    134.36 o 
  32  10   2      277.16      274.53    164.12 o 
   2  12   2    26701.71    26227.28    125.79 o 
   4  12   2    14020.37    14440.36     98.97 o 
   6  12   2      744.89      790.69     51.15 o 
   8  12   2     2383.16     2275.93     57.72 o 
  10  12   2     2416.53     2327.30     67.09 o 
  12  12   2      289.17      260.48     53.60 o 
  14  12   2     1175.94     1208.96     80.69 o 
  16  12   2       44.43       65.86     71.94 o 
  18  12   2     2591.29     2504.24    114.02 o 
  20  12   2     4366.53     3967.33    169.80 o 
  22  12   2     2169.09     2027.43    139.97 o 
  24  12   2     6146.44     6092.30    196.53 o 
  26  12   2      898.99     1020.78    134.70 o 
  28  12   2      158.79      122.03    126.54 o 
  30  12   2      447.28      558.51    146.79 o 
  32  12   2       69.57      -78.74    157.87 o 
   0  14   2    45452.34    48290.35    705.09 o 
   2  14   2    29053.52    29668.62    165.53 o 
   4  14   2    30495.29    30388.01    179.82 o 
   6  14   2    12722.31    12559.42    112.47 o 
   8  14   2      676.31      716.17     56.50 o 
  10  14   2     1044.06     1114.63     57.93 o 
  12  14   2       54.65       86.25     55.26 o 
  14  14   2      996.04      999.55     69.91 o 
  16  14   2     1189.16     1152.03     76.41 o 
  18  14   2     4395.81     4513.87    141.96 o 
  20  14   2     1300.61     1192.90    109.46 o 
  22  14   2      882.89      890.77    126.33 o 
  24  14   2      680.18      835.48    129.44 o 
  26  14   2      853.39      841.64    133.50 o 
  28  14   2      363.92      311.03    131.26 o 
  30  14   2      595.25      671.82    148.92 o 
   2  16   2    12284.10    11576.24    120.07 o 
   4  16   2    14823.35    14972.33    131.94 o 
   6  16   2     7512.61     7563.75    106.50 o 
   8  16   2     1328.53     1391.92     76.52 o 
  10  16   2      410.56      449.05     62.35 o 
  12  16   2      119.49      110.48     62.02 o 
  14  16   2     1197.26     1172.38     77.27 o 
  16  16   2     1149.80     1149.90     78.57 o 
  18  16   2     2894.62     3038.58    106.68 o 
  20  16   2      668.35      748.64     86.67 o 
  22  16   2     6494.92     6186.77    168.20 o 
  24  16   2      138.66      170.16    119.40 o 
  26  16   2     1652.65     1659.74    150.84 o 
  28  16   2      595.01      719.44    144.19 o 
  30  16   2      646.25      707.79    165.13 o 
   0  18   2     9063.86     9355.27    155.22 o 
   2  18   2     6487.87     6508.27    107.74 o 
   4  18   2       43.94       30.30     60.25 o 
   6  18   2      386.62      407.06     68.89 o 
   8  18   2     7820.53     8038.97    127.14 o 
  10  18   2     1840.16     1798.83     84.74 o 
  12  18   2     5942.85     6120.17    115.87 o 
  14  18   2     1637.35     1693.08     86.23 o 
  16  18   2      789.17      860.06     75.98 o 
  18  18   2      904.10      997.79     82.92 o 
  20  18   2     1552.87     1494.37    104.82 o 
  22  18   2     1002.92      994.89    111.24 o 
  24  18   2     2896.53     3027.43    169.87 o 
  26  18   2      460.92      451.50    122.39 o 
  28  18   2     1538.66     1409.02    144.23 o 
  30  18   2      207.83      360.77    150.54 o 
   2  20   2      736.64      835.50     76.09 o 
   4  20   2     1183.19     1267.88     81.92 o 
   6  20   2     4533.73     4267.31    126.30 o 
   8  20   2     3020.66     3003.11    110.69 o 
  10  20   2     5939.54     5737.68    134.13 o 
  12  20   2     2356.31     2542.12     93.44 o 
  14  20   2      297.36      312.23     71.68 o 
  16  20   2      103.43      111.08     77.23 o 
  18  20   2       53.41       21.54     80.48 o 
  20  20   2      550.32      392.63    102.52 o 
  22  20   2      164.56      206.52    102.17 o 
  24  20   2      539.99      563.40    109.92 o 
  26  20   2      568.90      614.30    131.45 o 
  28  20   2      812.91      788.22    154.43 o 
   0  22   2       62.59       83.99     96.32 o 
   2  22   2     1033.14      985.13     83.63 o 
   4  22   2     1897.50     1813.08     98.36 o 
   6  22   2     7628.35     7345.06    150.40 o 
   8  22   2     5059.13     5200.53    137.16 o 
  10  22   2     2076.03     2049.98     99.99 o 
  12  22   2     2676.03     2547.36    115.56 o 
  14  22   2      297.88      366.53     80.90 o 
  16  22   2     1498.64     1543.19    111.00 o 
  18  22   2      263.42      284.09    105.28 o 
  20  22   2      642.70      834.22    109.21 o 
  22  22   2       19.12      136.83    101.53 o 
  24  22   2     1263.56     1547.89    143.90 o 
  26  22   2      628.97      817.72    137.34 o 
   2  24   2     1460.53     1451.05     85.22 o 
   4  24   2      939.88      996.89     99.64 o 
   6  24   2      386.61      414.73     89.80 o 
   8  24   2      228.08      218.95     89.22 o 
  10  24   2     6239.56     6184.45    163.70 o 
  12  24   2     2944.21     2918.84    126.88 o 
  14  24   2     2977.91     2962.35    130.46 o 
  16  24   2     2270.74     2401.57    135.44 o 
  18  24   2      105.15      124.85    103.34 o 
  20  24   2      502.03      621.95    110.57 o 
  22  24   2      166.37      216.77    121.42 o 
  24  24   2       36.43       33.88    122.61 o 
  26  24   2      483.33      532.02    149.95 o 
   0  26   2      133.23      100.00    114.53 o 
   2  26   2      459.60      496.36     85.89 o 
   4  26   2      317.30      295.65     89.15 o 
   6  26   2      123.89       43.43     94.60 o 
   8  26   2     1380.40     1468.91    110.90 o 
  10  26   2     4193.81     4376.29    159.59 o 
  12  26   2     3880.90     3842.82    157.78 o 
  14  26   2     4268.40     4421.42    165.43 o 
  16  26   2     1924.44     2154.58    134.21 o 
  18  26   2     1367.41     1413.55    143.72 o 
  20  26   2        3.18       92.38    116.92 o 
  22  26   2      233.02      341.15    127.50 o 
  24  26   2       11.23      150.85    151.31 o 
   2  28   2      442.59      481.49     91.61 o 
   4  28   2       13.64       31.27     86.35 o 
   6  28   2     2365.51     2317.55    126.12 o 
   8  28   2     2660.38     2460.24    139.02 o 
  10  28   2     1514.06     1505.23    131.38 o 
  12  28   2      347.65      321.19    117.32 o 
  14  28   2     2697.00     2820.88    163.84 o 
  16  28   2     1424.13     1460.36    146.54 o 
  18  28   2      179.78      161.19    128.59 o 
  20  28   2      207.13      310.88    137.82 o 
  22  28   2      329.46      519.85    162.85 o 
   0  30   2       21.43      160.37    124.18 o 
   2  30   2      165.10      123.73     89.98 o 
   4  30   2      716.23      822.43    107.23 o 
   6  30   2      481.62      490.68    113.73 o 
   8  30   2      217.67      294.64    142.76 o 
  10  30   2      740.05      745.96    144.89 o 
  12  30   2      526.67      604.25    145.27 o 
  14  30   2      132.29       60.51    155.76 o 
  16  30   2       25.71      -13.32    140.72 o 
  18  30   2      391.28      508.09    156.69 o 
  20  30   2      486.14      453.36    178.67 o 
   2  32   2       35.67      210.68    122.14 o 
   4  32   2       84.30      129.93    125.14 o 
   6  32   2      216.72      157.67    126.51 o 
   8  32   2       43.73       64.13    148.86 o 
  10  32   2       18.48       86.14    172.50 o 
  12  32   2        2.61       49.16    160.70 o 
  14  32   2      173.65       63.59    161.52 o 
  16  32   2       74.27       76.92    172.92 o 
   0  34   2      196.09      275.10    215.99 o 
   2  34   2      572.84      687.21    167.03 o 
   4  34   2      656.79      683.63    166.75 o 
   6  34   2      493.68      348.20    164.15 o 
   8  34   2      639.02      742.47    172.53 o 
  10  34   2       39.04       54.77    159.37 o 
  12  34   2      141.23      265.07    197.69 o 
  14  34   2      200.25      101.39    198.66 o 
   2  36   2      376.78      273.89    169.56 o 
   4  36   2       67.19      204.56    168.16 o 
   6  36   2      202.28      318.65    204.13 o 
   8  36   2      211.18      119.94    243.77 o 
   1   1   3     4692.89     4861.50     47.28 o 
   3   1   3     2554.72     2641.77     44.35 o 
   5   1   3     3871.64     3724.29    135.80 o 
   7   1   3      906.19      954.11     38.02 o 
   9   1   3     2490.51     2524.92     60.86 o 
  11   1   3     1930.54     2220.35     67.30 o 
  13   1   3      758.11      774.26     62.44 o 
  15   1   3     2542.57     2339.70     82.69 o 
  17   1   3     1620.05     1522.30     83.78 o 
  19   1   3      177.99       97.26     90.44 o 
  21   1   3       37.78       17.41     89.37 o 
  23   1   3      510.72      420.18    101.58 o 
  25   1   3     1310.65     1143.14    125.78 o 
  27   1   3      385.98      351.52    138.41 o 
  29   1   3      429.26      414.88    151.63 o 
  31   1   3      657.17      892.65    179.74 o 
   1   3   3    30997.50    33557.92    226.59 o 
   3   3   3    10449.57    10506.69    273.96 o 
   5   3   3     5176.67     5072.69     63.15 o 
   7   3   3     3509.10     3487.38     57.53 o 
   9   3   3     1090.97     1227.00     47.96 o 
  11   3   3     1397.16     1403.50     56.52 o 
  13   3   3     3691.35     3767.05     87.21 o 
  15   3   3     2035.68     2033.47     75.88 o 
  17   3   3      687.64      688.92     73.30 o 
  19   3   3     1032.73      877.61     97.38 o 
  21   3   3     1127.32     1069.81    110.15 o 
  23   3   3     1852.34     1624.37    127.52 o 
  25   3   3      682.54      736.40    122.83 o 
  27   3   3      304.48      118.83    120.60 o 
  29   3   3      610.78      578.82    152.54 o 
  31   3   3      346.75      499.63    165.98 o 
   1   5   3      372.63      347.30     24.53 o 
   3   5   3    10943.05    11592.86     78.47 o 
   5   5   3     5318.70     5501.24     91.30 o 
   7   5   3     5270.69     5068.76     59.74 o 
   9   5   3     9055.30     9551.39     82.34 o 
  11   5   3     4934.09     5223.45     77.42 o 
  13   5   3     2689.80     2951.39     78.93 o 
  15   5   3      110.37      120.74     59.59 o 
  17   5   3      673.37      663.33     68.51 o 
  19   5   3       51.87       34.86     90.88 o 
  21   5   3     2583.59     2264.93    115.27 o 
  23   5   3     2016.40     1707.00    131.74 o 
  25   5   3      312.81      175.26    113.05 o 
  27   5   3      361.46      204.27    121.54 o 
  29   5   3      230.52      150.04    130.21 o 
  31   5   3      119.04      -55.93    150.22 o 
   1   7   3     5120.14     5855.76     49.04 o 
   3   7   3     4483.21     5202.55     54.93 o 
   5   7   3     3467.67     3922.64     61.04 o 
   7   7   3     2565.59     2882.93     56.41 o 
   9   7   3     3864.08     4103.69     73.54 o 
  11   7   3     3089.75     3440.84     86.50 o 
  13   7   3      404.86      356.41     58.73 o 
  15   7   3     1842.81     1855.37     80.45 o 
  17   7   3      639.03      678.03     79.65 o 
  19   7   3      832.37      825.39     91.34 o 
  21   7   3      821.30      896.48    115.14 o 
  23   7   3      111.71       54.40    108.48 o 
  25   7   3       73.93       43.67    115.84 o 
  27   7   3      169.83      141.85    120.13 o 
  29   7   3      730.27      786.01    142.01 o 
  31   7   3     1031.16     1334.74    213.48 o 
   1   9   3      893.43      923.80     39.08 o 
   3   9   3      212.99      263.36     36.62 o 
   5   9   3     2381.81     2005.24    105.29 o 
   7   9   3     1716.25     1777.59     55.17 o 
   9   9   3     5371.97     5327.51     81.84 o 
  11   9   3     1234.15     1145.83     59.96 o 
  13   9   3     2562.24     2591.18     84.78 o 
  15   9   3     1451.92     1438.78     78.89 o 
  17   9   3     1645.58     1752.89     85.57 o 
  19   9   3     4354.96     4258.56    140.26 o 
  21   9   3     1175.22     1005.16    118.68 o 
  23   9   3     2701.39     2335.55    144.48 o 
  25   9   3      432.23      316.50    117.85 o 
  27   9   3      395.27      394.09    124.35 o 
  29   9   3       72.13      183.51    132.68 o 
  31   9   3      749.98      601.34    187.48 o 
   1  11   3     6904.56     7877.78     76.30 o 
   3  11   3      515.06      628.53     42.16 o 
   5  11   3     3714.65     3319.15     79.71 o 
   7  11   3     1888.40     1934.39     72.82 o 
   9  11   3     7117.09     7264.76     94.65 o 
  11  11   3     7066.32     7069.89    105.06 o 
  13  11   3    12676.64    12650.36    134.69 o 
  15  11   3      420.07      520.10     80.19 o 
  17  11   3     2296.16     2308.94    100.84 o 
  19  11   3     2201.97     2154.38    108.55 o 
  21  11   3       16.26      -38.64     97.15 o 
  23  11   3     1080.25     1023.91    125.11 o 
  25  11   3      143.55       96.68    118.35 o 
  27  11   3      741.92      641.16    134.20 o 
  29  11   3      125.95      150.03    131.35 o 
  31  11   3       83.74       32.67    177.02 o 
   1  13   3      425.34      413.85     40.28 o 
   3  13   3     3024.43     3142.64     75.24 o 
   5  13   3    12338.31    11746.06    120.27 o 
   7  13   3      512.04      539.49     61.17 o 
   9  13   3     8371.64     8251.04    103.23 o 
  11  13   3    12859.17    12775.44    128.68 o 
  13  13   3     1217.11     1176.92     73.30 o 
  15  13   3     4370.61     4074.58    113.11 o 
  17  13   3     1371.78     1409.92     87.46 o 
  19  13   3     3103.46     3098.29    138.46 o 
  21  13   3     1275.36     1276.40    120.42 o 
  23  13   3      544.64      557.14    122.42 o 
  25  13   3      256.56      353.86    124.66 o 
  27  13   3      198.98      178.98    127.65 o 
  29  13   3      270.70      329.74    169.82 o 
   1  15   3      357.64      253.82     36.56 o 
   3  15   3      797.90      867.05     52.61 o 
   5  15   3      141.01       74.82     56.62 o 
   7  15   3       19.55       55.07     60.45 o 
   9  15   3     9221.97     9010.05    122.93 o 
  11  15   3      674.37      756.24     68.79 o 
  13  15   3     5917.59     5890.39    128.99 o 
  15  15   3     2524.18     2454.26    102.90 o 
  17  15   3     4609.84     4627.83    135.47 o 
  19  15   3     1494.52     1545.05    113.33 o 
  21  15   3     1466.98     1505.03    114.41 o 
  23  15   3      233.91      186.21    107.26 o 
  25  15   3      211.55      177.03    122.04 o 
  27  15   3      110.77      131.19    132.49 o 
  29  15   3      228.81      333.49    178.66 o 
   1  17   3      882.45      820.96     50.25 o 
   3  17   3      364.38      345.64     53.12 o 
   5  17   3      145.14      134.39     58.17 o 
   7  17   3      363.91      377.63     58.19 o 
   9  17   3     8639.95     8748.11    134.61 o 
  11  17   3     4462.76     4416.28    123.65 o 
  13  17   3     9864.78     9736.07    152.31 o 
  15  17   3     1318.68     1283.92    100.24 o 
  17  17   3     2064.92     2260.79    119.86 o 
  19  17   3      976.41      866.60    105.92 o 
  21  17   3     2288.51     2504.19    129.75 o 
  23  17   3      550.35      742.34    120.06 o 
  25  17   3      266.77      320.20    120.04 o 
  27  17   3      163.34       31.13    141.06 o 
  29  17   3       73.05       11.13    147.39 o 
   1  19   3     1818.99     1753.68     69.22 o 
   3  19   3     3183.04     3048.33     89.24 o 
   5  19   3     1417.43     1364.63     75.04 o 
   7  19   3      741.95      702.59     60.39 o 
   9  19   3     3407.11     3456.59    102.01 o 
  11  19   3    12091.09    11882.88    158.68 o 
  13  19   3    15215.73    14883.29    244.31 o 
  15  19   3     1614.88     1520.38    125.31 o 
  17  19   3     2287.61     2320.21    131.28 o 
  19  19   3     1288.43     1546.99    116.26 o 
  21  19   3      443.01      543.46    114.05 o 
  23  19   3      954.76      929.25    139.38 o 
  25  19   3      264.09      559.92    139.47 o 
  27  19   3      636.20      775.67    159.81 o 
   1  21   3     2357.33     2186.66     83.52 o 
   3  21   3     8389.14     8003.79    126.14 o 
   5  21   3     8327.37     7993.27    172.75 o 
   7  21   3      137.76      137.35     75.15 o 
   9  21   3    10723.22    10702.72    152.81 o 
  11  21   3      756.23      688.06     98.56 o 
  13  21   3      921.41      835.09     95.40 o 
  15  21   3     2458.45     2392.26    126.15 o 
  17  21   3      460.99      497.91    111.27 o 
  19  21   3      682.53      596.07    106.99 o 
  21  21   3     1038.12     1130.94    138.74 o 
  23  21   3       18.97      114.31    125.03 o 
  25  21   3      421.12      470.09    154.37 o 
   1  23   3      370.35      397.61     73.97 o 
   3  23   3     4020.05     3908.61    114.97 o 
   5  23   3     3156.50     3036.08    121.01 o 
   7  23   3     2829.12     2751.45    116.92 o 
   9  23   3     3368.39     2925.78    132.21 o 
  11  23   3      557.49      630.15    130.55 o 
  13  23   3      328.98      346.73    110.82 o 
  15  23   3      510.32      436.94    115.84 o 
  17  23   3      806.12      900.59    131.17 o 
  19  23   3     2075.77     2142.18    154.58 o 
  21  23   3      247.94      368.84    131.42 o 
  23  23   3      418.64      521.69    140.36 o 
  25  23   3      454.46      683.04    166.89 o 
   1  25   3     1286.37     1171.80     87.35 o 
   3  25   3      553.14      514.52     83.89 o 
   5  25   3      545.36      432.70    118.39 o 
   7  25   3      391.20      448.69    111.82 o 
   9  25   3      489.92      438.37    126.38 o 
  11  25   3       25.85       34.51    135.68 o 
  13  25   3      398.97      322.08    150.80 o 
  15  25   3       59.35      -32.53    121.41 o 
  17  25   3     2232.38     2359.92    171.50 o 
  19  25   3      237.72      211.30    135.36 o 
  21  25   3      321.45      345.98    135.72 o 
  23  25   3       47.16      220.45    154.68 o 
   1  27   3     1825.81     1758.22    166.55 o 
   3  27   3      367.85      612.35    115.77 o 
   5  27   3     1417.86     1548.09    136.23 o 
   7  27   3      524.70      593.15    150.74 o 
   9  27   3      387.48      359.32    144.26 o 
  11  27   3      291.21      323.02    149.73 o 
  13  27   3      515.05      586.08    157.61 o 
  15  27   3      194.57      234.30    157.55 o 
  17  27   3       68.38        9.46    133.56 o 
  19  27   3      214.18       71.28    141.96 o 
  21  27   3       87.94      210.07    150.36 o 
   1  29   3      335.19      269.26    146.58 o 
   3  29   3     1911.47     1693.71    173.80 o 
   5  29   3      311.39      256.83    143.63 o 
   7  29   3     1610.76     1679.78    180.47 o 
   9  29   3      459.61      477.30    153.48 o 
  11  29   3      267.45      190.00    149.41 o 
  13  29   3       16.97      -13.76    148.29 o 
  15  29   3      288.84      386.79    165.76 o 
  17  29   3       69.10      153.25    199.07 o 
  19  29   3      572.92      669.80    211.96 o 
   1  31   3      352.59      416.69    156.58 o 
   3  31   3     1672.92     1283.35    172.26 o 
   5  31   3        1.36      122.85    148.22 o 
   7  31   3      238.20      277.76    153.99 o 
   9  31   3       29.66       11.94    149.41 o 
  11  31   3      260.35      325.80    188.73 o 
  13  31   3      126.77      152.59    163.65 o 
  15  31   3       34.89       68.49    195.13 o 
   1  33   3      138.52      214.80    157.21 o 
   3  33   3      111.33      -69.42    149.43 o 
   5  33   3      214.52      254.55    165.14 o 
   7  33   3      101.39       39.60    161.85 o 
   9  33   3      187.93      392.03    246.49 o 
  11  33   3       88.65      112.79    237.64 o 
  13  33   3      161.22        8.97    247.77 o 
   1  35   3      190.81      302.23    240.25 o 
   3  35   3      107.72      -29.91    223.10 o 
   5  35   3      173.33       88.37    234.62 o 
   7  35   3      167.64      359.04    247.46 o 
   0   0   4    16159.00    17801.68    463.41 o 
   4   0   4     6986.62     7078.06    102.28 o 
   8   0   4     2740.65     2766.47     73.40 o 
  12   0   4      533.46      451.60     90.10 o 
  16   0   4     4334.35     4451.55    170.16 o 
  20   0   4     1069.10      912.50    142.42 o 
  24   0   4      375.48      210.83    147.31 o 
  28   0   4       61.97     -455.21    585.69 o 
   2   2   4     6617.17     6835.19     59.15 o 
   4   2   4      423.37      415.94     34.92 o 
   6   2   4     2267.76     2030.16     71.87 o 
   8   2   4     1240.49     1198.52     53.96 o 
  10   2   4      415.54      424.03     51.19 o 
  12   2   4      576.15      544.19     63.44 o 
  14   2   4      791.47      725.15     69.59 o 
  16   2   4      220.64      138.28     66.09 o 
  18   2   4      115.23       75.94     84.64 o 
  20   2   4     4037.44     3689.91    139.90 o 
  22   2   4     1839.74     1650.32    117.07 o 
  24   2   4     1911.32     1650.24    130.55 o 
  26   2   4       78.53      -69.07    111.92 o 
  28   2   4      779.47      767.72    166.10 o 
  30   2   4       17.96      121.72    202.31 o 
   0   4   4     2137.27     2086.97     87.29 o 
   2   4   4     8811.41     9694.54     80.22 o 
   4   4   4     1821.52     1856.08     51.77 o 
   6   4   4     6538.08     6702.44     75.79 o 
   8   4   4      225.48      216.72     30.52 o 
  10   4   4     1206.07     1202.21     62.28 o 
  12   4   4    10040.38    10318.63    110.49 o 
  14   4   4     2200.60     2215.49     78.10 o 
  16   4   4     1168.18     1164.44     73.38 o 
  18   4   4     3013.49     2902.81    104.22 o 
  20   4   4      369.67      369.41     94.92 o 
  22   4   4      244.33      135.77     97.13 o 
  24   4   4      201.78      256.98    116.35 o 
  26   4   4      627.54      747.65    143.20 o 
  28   4   4      315.19      309.91    157.87 o 
  30   4   4       55.03     -227.08    303.13 o 
   2   6   4     3822.70     3454.10    135.61 o 
   4   6   4     1458.50     1368.41     47.95 o 
   6   6   4     6859.67     6423.46     67.82 o 
   8   6   4     2055.83     1966.06    101.36 o 
  10   6   4     7766.07     7801.71     96.67 o 
  12   6   4     8285.38     8288.13    105.74 o 
  14   6   4     1471.70     1399.43     75.04 o 
  16   6   4     4245.02     4220.76    119.73 o 
  18   6   4     1294.88     1311.60     88.19 o 
  20   6   4      915.05      882.77     98.06 o 
  22   6   4     1040.40     1015.46    120.15 o 
  24   6   4      164.15      272.69    115.84 o 
  26   6   4      117.83      238.89    133.79 o 
  28   6   4      315.02      449.77    145.95 o 
  30   6   4      113.37       78.75    188.39 o 
   0   8   4     1151.68     1064.83     93.61 o 
   2   8   4      122.64      111.27     34.34 o 
   4   8   4      734.09      710.92     63.79 o 
   6   8   4      112.77       74.73     35.67 o 
   8   8   4      123.83       83.05     31.61 o 
  10   8   4     1004.52      991.55     48.48 o 
  12   8   4     2519.12     2587.38     74.36 o 
  14   8   4     5491.28     5599.27    111.38 o 
  16   8   4     3202.27     3080.25    113.03 o 
  18   8   4     2011.64     2135.86    108.05 o 
  20   8   4       58.27       29.98     96.83 o 
  22   8   4       78.67      188.13    107.90 o 
  24   8   4       74.18      225.39    124.03 o 
  26   8   4      279.83      252.05    135.17 o 
  28   8   4      133.70      155.46    144.98 o 
  30   8   4      404.47      406.68    195.47 o 
   2  10   4     2196.40     2233.89     66.96 o 
   4  10   4      983.28     1090.28     58.23 o 
   6  10   4      188.58      193.45     57.55 o 
   8  10   4     7441.76     6709.63    363.04 o 
  10  10   4    13334.00    13069.13    151.47 o 
  12  10   4     8683.70     8583.51    106.90 o 
  14  10   4      185.80      189.31     59.13 o 
  16  10   4      939.94     1013.23     93.71 o 
  18  10   4      236.39      255.74     88.69 o 
  20  10   4      743.35      861.44    109.30 o 
  22  10   4      535.07      610.48    120.84 o 
  24  10   4      248.93      326.27    128.23 o 
  26  10   4      648.42      873.96    148.71 o 
  28  10   4      342.68      492.79    168.88 o 
   0  12   4     1326.01     1301.33     82.28 o 
   2  12   4     1311.76     1267.33     64.90 o 
   4  12   4      701.60      765.22     53.49 o 
   6  12   4     3147.24     3078.36     90.18 o 
   8  12   4     1528.51     1474.64     70.46 o 
  10  12   4    14375.25    13923.28    156.17 o 
  12  12   4    21061.71    20495.98    211.33 o 
  14  12   4     5974.27     5855.07    144.16 o 
  16  12   4      400.84      421.29     89.56 o 
  18  12   4      214.46      185.73     91.86 o 
  20  12   4      334.70      414.40    106.80 o 
  22  12   4      149.86      197.31    118.01 o 
  24  12   4      294.41      338.67    133.22 o 
  26  12   4      901.73      996.86    152.24 o 
  28  12   4      101.35      179.24    181.55 o 
   2  14   4      353.25      380.73     57.68 o 
   4  14   4      936.75      905.22     59.67 o 
   6  14   4     3760.89     3700.95    105.47 o 
   8  14   4     6058.31     6026.02    114.18 o 
  10  14   4     2149.80     2189.54     87.59 o 
  12  14   4     1509.16     1478.84     92.67 o 
  14  14   4      264.78      308.36     91.73 o 
  16  14   4     1065.98     1101.09     99.79 o 
  18  14   4      296.85      253.20    102.67 o 
  20  14   4      409.60      500.81    109.15 o 
  22  14   4      107.32       79.20    107.62 o 
  24  14   4      110.47       94.49    120.78 o 
  26  14   4       49.66       48.56    139.27 o 
  28  14   4      358.16      481.48    170.05 o 
   0  16   4     1459.26     1480.18     90.31 o 
   2  16   4        0.48       18.36     63.53 o 
   4  16   4      348.34      319.83     57.19 o 
   6  16   4     2826.48     2921.91     94.79 o 
   8  16   4      117.48      202.73     71.21 o 
  10  16   4     1730.22     1556.60    107.74 o 
  12  16   4     2356.66     2150.09    121.71 o 
  14  16   4      941.21      957.65    102.67 o 
  16  16   4      813.98      717.21    106.22 o 
  18  16   4     1113.61     1230.86    118.18 o 
  20  16   4      728.56      812.72    118.43 o 
  22  16   4      148.18      131.85    112.45 o 
  24  16   4      650.37      777.62    135.29 o 
  26  16   4      652.29      963.07    159.91 o 
   2  18   4       57.95      141.55     70.33 o 
   4  18   4     1296.29     1046.51    112.36 o 
   6  18   4      950.49     1061.02    107.62 o 
   8  18   4      119.02      210.91    106.17 o 
  10  18   4     4059.34     3897.13    169.39 o 
  12  18   4      858.37      666.15    140.55 o 
  14  18   4      179.86      124.13    103.64 o 
  16  18   4      470.24      444.81    110.67 o 
  18  18   4      555.92      568.27    113.56 o 
  20  18   4      203.01      322.64    109.65 o 
  22  18   4      763.45      922.22    134.17 o 
  24  18   4      280.61      435.30    149.59 o 
  26  18   4       67.70      201.53    159.03 o 
   0  20   4     5807.21     4661.15    287.91 o 
   2  20   4     2109.23     1793.54    154.55 o 
   4  20   4     2238.98     1920.90    155.01 o 
   6  20   4      242.74      176.45    111.51 o 
   8  20   4      523.50      417.88    130.41 o 
  10  20   4      137.53      120.05    128.82 o 
  12  20   4      642.22      624.99    144.23 o 
  14  20   4     1478.30     1454.65    165.07 o 
  16  20   4      962.02      963.80    127.84 o 
  18  20   4     2102.36     1930.67    136.04 o 
  20  20   4      769.29      878.41    125.21 o 
  22  20   4       76.21       94.43    127.33 o 
  24  20   4      245.22      484.80    154.33 o 
   2  22   4       57.51       -1.77    121.67 o 
   4  22   4     2638.85     2359.58    168.75 o 
   6  22   4      955.97      875.62    129.35 o 
   8  22   4      409.27      335.00    121.52 o 
  10  22   4      348.98      251.49    137.06 o 
  12  22   4      678.62      683.79    154.78 o 
  14  22   4      960.49     1015.20    162.34 o 
  16  22   4     1063.69     1114.74    151.15 o 
  18  22   4     1861.62     1892.76    149.64 o 
  20  22   4      606.72      760.67    135.48 o 
  22  22   4      523.86      612.18    152.14 o 
   0  24   4     2568.80     2483.93    256.27 o 
   2  24   4      893.14      866.90    149.05 o 
   4  24   4      309.35      417.62    134.82 o 
   6  24   4      152.91      314.69    142.23 o 
   8  24   4       40.08      124.30    121.29 o 
  10  24   4     1143.37     1119.81    159.80 o 
  12  24   4      214.31      213.68    146.68 o 
  14  24   4      575.67      454.13    159.57 o 
  16  24   4      383.86      328.94    147.80 o 
  18  24   4      393.81      263.75    148.58 o 
  20  24   4      504.32      626.89    153.47 o 
   2  26   4      895.82      808.47    151.42 o 
   4  26   4      369.48      119.96    136.73 o 
   6  26   4      512.99      442.06    145.34 o 
   8  26   4      252.39      115.61    122.75 o 
  10  26   4      274.81      299.78    135.09 o 
  12  26   4      204.24      166.68    153.22 o 
  14  26   4      461.16      471.28    169.22 o 
  16  26   4      376.35      653.24    174.71 o 
  18  26   4      516.37      442.91    202.29 o 
   0  28   4      285.22      472.67    203.71 o 
   2  28   4     1009.17      880.10    159.38 o 
   4  28   4     2146.15     1949.80    184.91 o 
   6  28   4     1400.02     1271.29    173.75 o 
   8  28   4      633.26      609.46    157.51 o 
  10  28   4     1927.60     1545.16    165.32 o 
  12  28   4       53.90       23.12    156.38 o 
  14  28   4     1247.14     1149.07    219.49 o 
  16  28   4      343.87      444.21    197.35 o 
   2  30   4       68.47       16.57    147.92 o 
   4  30   4     1306.70     1044.14    176.05 o 
   6  30   4     1286.58     1092.80    189.44 o 
   8  30   4      452.90      294.59    155.32 o 
  10  30   4      950.07     1352.99    265.70 o 
  12  30   4      153.25      198.90    192.22 o 
  14  30   4      335.26      178.17    197.97 o 
   0  32   4      553.74      430.52    341.43 o 
   2  32   4      392.87      442.25    238.86 o 
   4  32   4      225.96      249.82    252.93 o 
   6  32   4      504.32      611.23    251.32 o 
   8  32   4      180.66       68.15    234.92 o 
  10  32   4      112.16      181.80    235.89 o 
   1   1   5      362.24      400.04     52.15 o 
   3   1   5      756.75      789.67     44.87 o 
   5   1   5      714.30      607.08     47.48 o 
   7   1   5     2472.99     2371.12     70.43 o 
   9   1   5     3310.50     2756.77    189.24 o 
  11   1   5     1932.72     1969.43     87.63 o 
  13   1   5     2399.91     2431.72     81.74 o 
  15   1   5    13540.45    13536.38    287.51 o 
  17   1   5      308.63      328.74     90.28 o 
  19   1   5     2695.68     2581.89    142.75 o 
  21   1   5      995.51      939.42    118.48 o 
  23   1   5      611.37      583.89    117.88 o 
  25   1   5       70.96      -91.54    129.35 o 
  27   1   5       72.29     -201.54    201.54 o 
   1   3   5      158.93      185.49     45.00 o 
   3   3   5      611.90      648.28     46.61 o 
   5   3   5      833.62      886.37     50.53 o 
   7   3   5     6035.41     5768.64     80.10 o 
   9   3   5    10142.22     9927.53     93.83 o 
  11   3   5    11653.41    11533.64    192.18 o 
  13   3   5      323.56      271.11     67.87 o 
  15   3   5      835.72      821.71     79.91 o 
  17   3   5     1051.01     1042.13     95.09 o 
  19   3   5     1956.33     2032.30    113.84 o 
  21   3   5       71.16       43.31     98.85 o 
  23   3   5      163.29      264.50    128.01 o 
  25   3   5       47.42      -95.51    132.61 o 
  27   3   5      111.39      152.48    150.87 o 
   1   5   5     1112.47     1241.89     56.45 o 
   3   5   5      642.64      609.42     45.61 o 
   5   5   5     4220.83     4153.79     67.95 o 
   7   5   5     8054.26     7922.38     82.58 o 
   9   5   5     2235.21     2286.31     61.23 o 
  11   5   5     5787.10     5702.49    101.14 o 
  13   5   5    12928.47    12965.38    169.95 o 
  15   5   5      420.48      561.76     95.34 o 
  17   5   5       54.44       26.76     88.16 o 
  19   5   5      956.44      999.28    108.60 o 
  21   5   5     2197.23     1966.14    148.30 o 
  23   5   5      964.75     1011.55    141.17 o 
  25   5   5       74.59      129.87    141.47 o 
  27   5   5      841.79      845.60    209.04 o 
   1   7   5     3747.71     3768.05    100.92 o 
   3   7   5       56.81       61.79     47.60 o 
   5   7   5     1161.41     1067.86     48.16 o 
   7   7   5     1641.76     1615.63     60.61 o 
   9   7   5     3881.92     3689.10     98.60 o 
  11   7   5     1492.47     1518.91     79.80 o 
  13   7   5     1076.21      979.82     98.05 o 
  15   7   5     2449.64     2339.09    123.11 o 
  17   7   5      215.42      237.98     91.34 o 
  19   7   5      241.72      148.37     99.53 o 
  21   7   5       71.30      121.82    116.06 o 
  23   7   5       96.85       81.10    131.35 o 
  25   7   5      285.54      401.94    144.85 o 
  27   7   5      237.75      339.65    175.06 o 
   1   9   5      292.57      274.45     56.88 o 
   3   9   5     3369.93     3203.06     90.42 o 
   5   9   5     1700.52     1580.50     62.00 o 
   7   9   5      560.58      590.42     60.41 o 
   9   9   5      609.96      574.61     83.72 o 
  11   9   5      234.11      230.35     89.49 o 
  13   9   5     1236.35     1074.74    108.90 o 
  15   9   5       23.07       62.94     99.40 o 
  17   9   5      528.29      626.34     92.39 o 
  19   9   5      199.41      264.70    101.46 o 
  21   9   5      125.18      257.49    117.88 o 
  23   9   5      689.11      875.42    144.74 o 
  25   9   5      245.53      390.18    148.74 o 
  27   9   5      792.64     1065.55    469.99 o 
   1  11   5     1475.73     1387.69     92.33 o 
   3  11   5      852.92      759.58     57.89 o 
   5  11   5     1052.24     1029.13     71.23 o 
   7  11   5     2074.91     2121.22    105.13 o 
   9  11   5     2219.22     2293.68    132.50 o 
  11  11   5      264.93      322.69    105.22 o 
  13  11   5      483.98      555.33    104.81 o 
  15  11   5       83.73      130.72    102.00 o 
  17  11   5       70.72      116.51     87.67 o 
  19  11   5       24.39      122.89    100.72 o 
  21  11   5     1076.27     1169.78    126.01 o 
  23  11   5      661.66      801.92    131.64 o 
  25  11   5       11.84      184.24    161.65 o 
   1  13   5     5520.40     4356.28    167.39 o 
   3  13   5     1676.79     1472.90    104.66 o 
   5  13   5      130.33      118.42     78.74 o 
   7  13   5      984.74      939.27    113.82 o 
   9  13   5       24.36       12.08    106.52 o 
  11  13   5      186.79      233.10    114.82 o 
  13  13   5      274.75      166.82    115.96 o 
  15  13   5      548.34      589.55    131.71 o 
  17  13   5     1031.54     1296.27    111.83 o 
  19  13   5      979.16     1026.97    116.78 o 
  21  13   5       75.69      167.51    112.99 o 
  23  13   5       63.57      140.32    123.12 o 
  25  13   5       87.17      118.54    146.84 o 
   1  15   5      142.60      173.09    111.68 o 
   3  15   5      828.51      652.93     93.47 o 
   5  15   5     2730.81     2400.83    136.71 o 
   7  15   5      489.68      570.29    113.38 o 
   9  15   5        1.19       51.10    108.61 o 
  11  15   5      525.87      653.98    126.81 o 
  13  15   5      478.54      521.30    141.97 o 
  15  15   5       46.51       88.36    124.31 o 
  17  15   5      269.52      228.35    130.31 o 
  19  15   5      731.29      799.59    117.57 o 
  21  15   5      322.78      354.71    119.13 o 
  23  15   5      563.78      869.58    147.18 o 
   1  17   5     2400.57     1905.36    152.70 o 
   3  17   5       96.83      127.78    116.56 o 
   5  17   5      842.44      612.91    118.72 o 
   7  17   5       13.55       31.03    108.45 o 
   9  17   5      410.42      335.48    117.35 o 
  11  17   5      255.25      180.45    147.59 o 
  13  17   5      316.09      371.40    142.30 o 
  15  17   5        4.15       27.05    136.75 o 
  17  17   5       99.87      186.32    135.32 o 
  19  17   5      167.58      373.73    148.95 o 
  21  17   5      162.65      178.09    120.33 o 
  23  17   5      156.46      297.30    148.40 o 
   1  19   5      459.07      272.55    125.53 o 
   3  19   5       41.07       80.78    125.10 o 
   5  19   5      143.95      188.43    127.00 o 
   7  19   5      831.38      661.96    139.27 o 
   9  19   5      301.82      328.57    133.11 o 
  11  19   5      378.39      357.60    159.99 o 
  13  19   5      146.06      129.70    145.77 o 
  15  19   5      102.16      -26.34    137.12 o 
  17  19   5      410.51      388.84    144.56 o 
  19  19   5       54.99      191.16    146.34 o 
  21  19   5      894.97     1279.53    192.77 o 
   1  21   5     1687.46     1380.06    156.93 o 
   3  21   5      518.78      325.06    136.75 o 
   5  21   5      945.33      916.86    148.07 o 
   7  21   5      729.18      812.33    146.88 o 
   9  21   5      806.07      722.16    148.56 o 
  11  21   5      518.20      619.67    145.70 o 
  13  21   5      376.39      248.62    166.12 o 
  15  21   5      204.18      355.43    161.77 o 
  17  21   5      292.81      400.21    148.38 o 
  19  21   5      132.86      314.19    174.56 o 
   1  23   5      306.35      300.07    137.43 o 
   3  23   5       91.30      233.95    138.78 o 
   5  23   5      224.76      251.81    142.79 o 
   7  23   5      315.32      218.49    138.27 o 
   9  23   5       33.89      246.02    142.40 o 
  11  23   5     1001.96     1047.00    166.08 o 
  13  23   5      368.33      526.52    180.33 o 
  15  23   5      357.83      306.73    167.92 o 
  17  23   5      949.04      945.42    211.65 o 
   1  25   5      133.86      229.26    142.54 o 
   3  25   5       76.46      171.22    140.49 o 
   5  25   5      148.59      161.79    145.34 o 
   7  25   5       95.78      124.12    142.86 o 
   9  25   5      977.98     1087.79    168.54 o 
  11  25   5      387.32      518.18    160.46 o 
  13  25   5      337.76      166.63    181.08 o 
  15  25   5       10.79     -169.82    191.93 o 
   1  27   5      571.44      539.65    161.31 o 
   3  27   5       62.35      132.85    149.15 o 
   5  27   5      838.28      768.45    169.55 o 
   7  27   5       11.48       51.15    151.99 o 
   9  27   5      110.36       21.11    175.63 o 
  11  27   5      640.03      744.31    309.14 o 
  13  27   5      283.16      149.31    228.32 o 
   1  29   5      106.33      165.51    217.73 o 
   3  29   5      105.31      128.35    220.87 o 
   5  29   5       85.48      211.96    221.34 o 
   7  29   5       57.53        6.99    218.15 o 
   9  29   5      216.58      435.90    238.48 o 
   2   0   6     4846.50     5245.55    156.18 o 
   6   0   6     1373.51     1396.34    100.76 o 
  10   0   6     3551.10     3316.87    145.59 o 
  14   0   6     3816.80     3843.74    227.33 o 
  18   0   6       28.93      156.81    184.68 o 
  22   0   6       16.18      -26.28    144.66 o 
   0   2   6     2027.68     2156.78    135.36 o 
   2   2   6     1629.65     1762.12     84.94 o 
   4   2   6     1537.07     1650.06     67.64 o 
   6   2   6     5486.87     5474.24     89.31 o 
   8   2   6     3325.33     3351.30     98.13 o 
  10   2   6     1457.00     1499.68     91.82 o 
  12   2   6     2375.31     2447.86    117.89 o 
  14   2   6     1406.21     1385.07    119.85 o 
  16   2   6      333.84      317.98    131.90 o 
  18   2   6      220.06      178.80     97.96 o 
  20   2   6       13.94       46.03    111.82 o 
  22   2   6      106.08       -0.34    131.84 o 
  24   2   6      280.33      143.99    255.50 o 
   2   4   6      885.09      895.08     60.63 o 
   4   4   6     2794.53     2565.29     95.84 o 
   6   4   6     1571.47     1650.46     71.85 o 
   8   4   6     6303.71     6099.54    125.55 o 
  10   4   6     1697.05     1780.43    106.03 o 
  12   4   6     1094.26     1026.62    103.00 o 
  14   4   6      178.47      228.44     81.84 o 
  16   4   6      699.32      764.69     97.07 o 
  18   4   6       82.41       34.48    104.39 o 
  20   4   6      672.57      645.34    155.15 o 
  22   4   6      512.60      524.00    180.90 o 
  24   4   6       22.11      209.14    178.09 o 
   0   6   6     5848.96     5614.41    163.09 o 
   2   6   6     1103.66      979.84     68.68 o 
   4   6   6       55.59       66.14     53.73 o 
   6   6   6       26.28      -12.97     47.80 o 
   8   6   6     3084.67     2966.88    102.64 o 
  10   6   6      398.26      455.44     76.42 o 
  12   6   6     1674.17     1633.09     95.31 o 
  14   6   6     2810.36     2934.32    138.80 o 
  16   6   6       88.88       43.96    100.14 o 
  18   6   6     3695.34     3873.56    163.40 o 
  20   6   6      196.91        1.35    167.71 o 
  22   6   6      754.09      927.56    185.81 o 
   2   8   6      883.52      768.10     83.63 o 
   4   8   6     1242.29     1178.07     94.74 o 
   6   8   6     1497.39     1358.87     99.78 o 
   8   8   6     1259.33     1310.49     99.58 o 
  10   8   6      250.56      223.28     90.59 o 
  12   8   6      843.03      808.79     98.75 o 
  14   8   6      869.45      853.88    153.79 o 
  16   8   6     1965.19     2042.83    137.88 o 
  18   8   6      288.68      395.35    131.02 o 
  20   8   6      678.08      754.77    145.22 o 
  22   8   6      342.87      449.98    147.40 o 
   0  10   6     1234.05     1230.72    155.18 o 
   2  10   6      766.61      649.80    103.43 o 
   4  10   6      837.84      830.17    104.93 o 
   6  10   6      370.54      334.41    101.27 o 
   8  10   6     1677.18     1683.51    121.23 o 
  10  10   6      260.75      400.18    100.64 o 
  12  10   6      406.39      391.68    100.55 o 
  14  10   6      138.22      137.99    112.06 o 
  16  10   6      450.37      457.18    120.20 o 
  18  10   6     1925.31     1981.55    162.25 o 
  20  10   6      527.28      528.39    145.12 o 
  22  10   6      751.30      797.96    175.69 o 
   2  12   6        0.17       21.28    106.31 o 
   4  12   6      176.86      182.83    110.32 o 
   6  12   6      328.95      293.35    105.41 o 
   8  12   6      310.48      218.36    105.55 o 
  10  12   6      208.88      220.88    105.86 o 
  12  12   6      889.28     1082.60    117.50 o 
  14  12   6     1117.65     1220.17    134.10 o 
  16  12   6      569.59      557.98    134.44 o 
  18  12   6      140.65      104.76    136.57 o 
  20  12   6     1440.17     1658.25    168.82 o 
   0  14   6     4661.05     4610.35    276.96 o 
   2  14   6      116.45       96.91    115.31 o 
   4  14   6      582.16      473.10    124.20 o 
   6  14   6      235.86      204.04    120.03 o 
   8  14   6        2.61      -31.39    110.74 o 
  10  14   6      940.07      921.11    129.54 o 
  12  14   6      316.51      381.11    124.20 o 
  14  14   6      340.02      402.25    133.40 o 
  16  14   6       38.05      110.95    149.34 o 
  18  14   6      477.61      585.73    151.12 o 
  20  14   6      192.92      204.35    168.55 o 
   2  16   6      239.22      270.84    124.30 o 
   4  16   6      846.47      941.87    138.60 o 
   6  16   6      443.14      417.34    128.98 o 
   8  16   6      172.47      111.15    123.61 o 
  10  16   6      587.58      819.27    133.93 o 
  12  16   6      826.37     1062.02    141.65 o 
  14  16   6      700.83      954.44    138.05 o 
  16  16   6      137.95      228.96    139.88 o 
  18  16   6      397.93      576.49    172.60 o 
   0  18   6      268.93      473.94    181.17 o 
   2  18   6      564.74      559.16    135.15 o 
   4  18   6      246.03      202.73    131.71 o 
   6  18   6      370.81      434.41    137.77 o 
   8  18   6      454.31      504.20    142.12 o 
  10  18   6      374.47      251.29    131.86 o 
  12  18   6       25.20       63.85    135.03 o 
  14  18   6       20.16      -53.38    132.58 o 
  16  18   6      862.55      938.12    191.69 o 
  18  18   6        1.81        6.11    179.28 o 
   2  20   6       62.61      120.90    136.94 o 
   4  20   6      536.10      506.51    144.07 o 
   6  20   6      106.61      118.09    136.29 o 
   8  20   6       29.28        0.33    139.45 o 
  10  20   6      219.69      217.37    144.79 o 
  12  20   6      457.44      510.75    147.82 o 
  14  20   6      105.28      122.83    156.48 o 
  16  20   6      239.74      295.31    187.97 o 
   0  22   6      199.64      248.01    203.73 o 
   2  22   6      107.33      117.96    142.67 o 
   4  22   6      190.30      183.32    141.92 o 
   6  22   6      111.01       71.69    145.61 o 
   8  22   6       57.64      120.97    147.89 o 
  10  22   6      457.85      565.16    158.40 o 
  12  22   6      816.25      894.96    181.17 o 
   2  24   6      183.37      251.58    148.55 o 
   4  24   6       64.36      -51.85    144.84 o 
   6  24   6      143.02      312.45    179.50 o 
   8  24   6      494.38      528.18    218.97 o 
  10  24   6      346.68      521.47    223.46 o 
   0  26   6      128.91       67.57    306.15 o 
   2  26   6      172.14      171.18    209.29 o 
   4  26   6       10.53      -37.36    202.82 o 
   1   1   7      744.41     1081.16    120.45 o 
   3   1   7      432.42      605.60    127.47 o 
   5   1   7     2213.22     2437.85    173.27 o 
   7   1   7       24.62       21.29    113.72 o 
   9   1   7      940.55      958.06     93.48 o 
  11   1   7      132.98      214.14     94.09 o 
  13   1   7      207.14      343.50    102.12 o 
  15   1   7      888.64     1056.53    119.34 o 
  17   1   7      190.30      209.89    117.03 o 
  19   1   7      431.63      866.16    336.30 o 
   1   3   7      894.03     1026.18    118.88 o 
   3   3   7      692.98      805.73    128.65 o 
   5   3   7     1556.77     1858.60    145.67 o 
   7   3   7      141.73      182.70     97.99 o 
   9   3   7       24.43      141.62     82.16 o 
  11   3   7       49.12       30.94     91.59 o 
  13   3   7      138.98      271.59    102.31 o 
  15   3   7      274.57      253.70    114.59 o 
  17   3   7      161.96      255.01    139.88 o 
   1   5   7      754.22      769.55    133.62 o 
   3   5   7     1129.38     1165.05    118.61 o 
   5   5   7      102.03      239.27     95.90 o 
   7   5   7       14.24       59.40    101.35 o 
   9   5   7      104.17      165.82    108.41 o 
  11   5   7       83.29      144.40     94.23 o 
  13   5   7      428.43      489.34    113.55 o 
  15   5   7       42.84       48.63    140.44 o 
  17   5   7      305.02      344.46    181.08 o 
   1   7   7      635.82      562.02     99.09 o 
   3   7   7     1539.85     1428.93    116.70 o 
   5   7   7      134.51      196.39     95.50 o 
   7   7   7      148.65      112.54    101.67 o 
   9   7   7      957.75      995.46    137.22 o 
  11   7   7      429.52      395.08    145.42 o 
  13   7   7      354.28      330.65    172.48 o 
  15   7   7      433.29      583.08    156.18 o 
  17   7   7      197.19      179.84    174.73 o 
   1   9   7      871.56      824.45     94.81 o 
   3   9   7     1599.45     1674.49    102.44 o 
   5   9   7      270.12      305.39    121.37 o 
   7   9   7     2092.55     2229.12    145.74 o 
   9   9   7     1268.34     1546.48    141.47 o 
  11   9   7      416.04      516.06    115.03 o 
  13   9   7      173.81      328.56    145.91 o 
  15   9   7     1460.97     1727.89    179.51 o 
  17   9   7      384.63      605.00    197.85 o 
   1  11   7       66.41      150.25    102.17 o 
   3  11   7     2195.18     2289.75    136.86 o 
   5  11   7     1485.24     1570.84    121.03 o 
   7  11   7      883.29      781.18    111.71 o 
   9  11   7     1222.12     1206.43    114.48 o 
  11  11   7      289.50      214.50    103.97 o 
  13  11   7        3.53      -21.74    112.67 o 
  15  11   7      515.24      586.92    133.08 o 
   1  13   7      156.53      135.55    116.43 o 
   3  13   7       29.51       -6.96    109.44 o 
   5  13   7       77.76      130.91    114.53 o 
   7  13   7     1020.89     1088.69    131.98 o 
   9  13   7      365.66      384.60    122.36 o 
  11  13   7      978.02     1177.41    133.36 o 
  13  13   7      683.03      914.09    173.91 o 
   1  15   7      105.09      185.50    127.88 o 
   3  15   7       47.31      131.09    123.59 o 
   5  15   7       61.83      181.65    121.75 o 
   7  15   7      833.32      968.24    137.63 o 
   9  15   7       50.21        7.50    125.07 o 
  11  15   7      858.15     1106.84    137.20 o 
  13  15   7      836.92     1092.68    146.24 o 
   1  17   7      116.18      134.58    131.92 o 
   3  17   7      185.76      214.00    136.90 o 
   5  17   7       39.11     -127.75    127.75 o 
   7  17   7      812.97      884.88    145.79 o 
   9  17   7      184.38      235.94    133.78 o 
   1  19   7       44.82      105.87    138.52 o 
   3  19   7      470.73      539.01    152.35 o 
   5  19   7       28.22      120.01    144.92 o 
   7  19   7      115.12       74.21    143.61 o 
   0   0   8       11.56      207.49    429.93 o 
   4   0   8      603.94      661.55    314.91 o 
   8   0   8      804.23     1146.89    257.68 o 
   2   2   8       78.12      309.17    210.74 o 
   4   2   8      226.54      403.20    187.86 o 
   6   2   8      111.64      389.99    186.59 o 
   8   2   8      124.34      151.01    190.30 o 
   0   4   8      385.57      537.23    317.59 o 
   2   4   8      156.58      436.23    209.14 o 
   4   4   8      187.83      445.55    188.84 o 
   6   4   8       52.58      222.39    187.69 o 
   8   4   8      370.59     1204.27    424.54 o 
   2   6   8       55.50      303.72    184.92 o 
   4   6   8      529.16      947.56    278.29 o 
   6   6   8       89.55      338.05    193.40 o 
   0   8   8      713.05      719.12    314.18 o 
   2   8   8       60.78      314.27    189.03 o 
   4   8   8        7.74      219.04    210.34 o 
                                                 
